# Supplementary material for: Snail/PRMT5/NuRD complex contributes to DNA hypermethylation in cervical cancer by TET1 inhibition
Source: Cell Death Differ. 2021 May 5;28(9):2818–36. doi: 10.1038/s41418-021-00786-z (PMC8408166; doi:10.1038/s41418-021-00786-z)
Supplement: Supplementary file 2 [file 41418_2021_786_MOESM2_ESM.xlsx]

## Sheet: MTA1
Gene		Genome Region	Transcripts
ENSG00000234958	FABP5P13	Promoter	ENST00000452144
ENSG00000198223	CSF2RA	Promoter	ENST00000381529	colony stimulating factor 2 receptor, alpha, low-affinity (granulocyte-macrophage) [Source:HGNC Symbol;Acc:2435]
ENSG00000169084	DHRSX	Promoter	ENST00000334651	dehydrogenase/reductase (SDR family) X-linked [Source:HGNC Symbol;Acc:18399]
ENSG00000223773	CD99P1	Promoter	ENST00000431582
ENSG00000056998	GYG2	Promoter	ENST00000353656
ENSG00000062096	ARSF	Promoter	ENST00000359361	arylsulfatase F [Source:HGNC Symbol;Acc:721]
ENSG00000230249	RP13-824C8.2	Promoter	ENST00000443851
ENSG00000205664	RP11-706O15.1	Promoter	ENST00000461011
ENSG00000200852	RNA5SP499	Promoter	ENST00000363982
ENSG00000232111	RP11-126O22.1	Promoter	ENST00000416620
ENSG00000101849	TBL1X	Promoter	ENST00000497555
ENSG00000101850	GPR143	Promoter	ENST00000480178
ENSG00000146950	SHROOM2	Promoter	ENST00000493668
ENSG00000206792	Y_RNA	Promoter	ENST00000384065
ENSG00000046647	GEMIN8	Promoter	ENST00000460203
ENSG00000087842	PIR	Promoter	ENST00000476381
ENSG00000182287	AP1S2	Promoter	ENST00000329235	adaptor-related protein complex 1, sigma 2 subunit [Source:HGNC Symbol;Acc:560]
ENSG00000188158	NHS	Promoter	ENST00000380060	Nance-Horan syndrome (congenital cataracts and dental anomalies) [Source:HGNC Symbol;Acc:7820]
ENSG00000044446	PHKA2	Promoter	ENST00000473597
ENSG00000131828	PDHA1	Promoter	ENST00000479146
ENSG00000147010	SH3KBP1	Promoter	ENST00000379698	SH3-domain kinase binding protein 1 [Source:HGNC Symbol;Acc:13867]
ENSG00000173681	CXorf23	Promoter	ENST00000471203
ENSG00000102172	SMS	Promoter	ENST00000404933	spermine synthase [Source:HGNC Symbol;Acc:11123]
ENSG00000237019	GS1-433O24.1	Promoter	ENST00000442155
ENSG00000264184	AC096509.1	Promoter	ENST00000577723
ENSG00000102230	PCYT1B	Promoter	ENST00000356768	phosphate cytidylyltransferase 1, choline, beta [Source:HGNC Symbol;Acc:8755]
ENSG00000101868	POLA1	Promoter	ENST00000379068	polymerase (DNA directed), alpha 1, catalytic subunit [Source:HGNC Symbol;Acc:9173]
ENSG00000004848	ARX	Promoter	ENST00000379044	aristaless related homeobox [Source:HGNC Symbol;Acc:18060]
ENSG00000228464	RP11-617O8.1	Promoter	ENST00000438690
ENSG00000223391	GS1-309P15.3	Promoter	ENST00000424882
ENSG00000198814	GK	Promoter	ENST00000378938	glycerol kinase [Source:HGNC Symbol;Acc:4289]
ENSG00000157625	TAB3	Promoter	ENST00000378933	TGF-beta activated kinase 1/MAP3K7 binding protein 3 [Source:HGNC Symbol;Acc:30681]
ENSG00000233571	RP11-545D19.1	Promoter	ENST00000412652
ENSG00000252411	RNU6-1087P	Promoter	ENST00000516602
ENSG00000249467	RP11-492O8.1	Promoter	ENST00000508758
ENSG00000130962	PRRG1	Promoter	ENST00000470290
ENSG00000147041	SYTL5	Promoter	ENST00000297875	synaptotagmin-like 5 [Source:HGNC Symbol;Acc:15589]
ENSG00000183337	BCOR	Promoter	ENST00000378455	BCL6 corepressor [Source:HGNC Symbol;Acc:20893]
ENSG00000236393	RP11-320G24.1	Promoter	ENST00000452690
ENSG00000188937	NYX	Promoter	ENST00000342595	nyctalopin [Source:HGNC Symbol;Acc:8082]
ENSG00000225238	RP1-169I5.4	Promoter	ENST00000451718
ENSG00000233543	CHTF8P1	Promoter	ENST00000414660
ENSG00000207870	MIR221	Promoter	ENST00000385135
ENSG00000196741	CXorf24	Promoter	ENST00000357412	chromosome X open reading frame 24 [Source:HGNC Symbol;Acc:27333]
ENSG00000101940	WDR13	Promoter	ENST00000376729	WD repeat domain 13 [Source:HGNC Symbol;Acc:14352]
ENSG00000094631	HDAC6	Promoter	ENST00000461608
ENSG00000224902	GAGE12H	Promoter	ENST00000381722	G antigen 12H [Source:HGNC Symbol;Acc:31908]
ENSG00000157950	SSX2B	Promoter	ENST00000375515	synovial sarcoma, X breakpoint 2B [Source:HGNC Symbol;Acc:22263]
ENSG00000231669	RP11-368D24__A.1	Promoter	ENST00000439474
ENSG00000226579	RP11-351K23.3	Promoter	ENST00000438855
ENSG00000147168	IL2RG	Promoter	ENST00000276110
ENSG00000147133	TAF1	Promoter	ENST00000373790	TAF1 RNA polymerase II, TATA box binding protein (TBP)-associated factor, 250kDa [Source:HGNC Symbol;Acc:11535]
ENSG00000229030	RP11-402P6.6	Promoter	ENST00000424182
ENSG00000231206	HNRNPA1P25	Promoter	ENST00000422644
ENSG00000085224	ATRX	Promoter	ENST00000493470
ENSG00000237106	FABP5P15	Promoter	ENST00000453566
ENSG00000102144	PGK1	Promoter	ENST00000373316	phosphoglycerate kinase 1 [Source:HGNC Symbol;Acc:8896]
ENSG00000227521	RP13-213K19.1	Promoter	ENST00000420303
ENSG00000232069	RPS29P28	Promoter	ENST00000446439
ENSG00000231643	GHc-210E9.2	Promoter	ENST00000490943
ENSG00000224031	TCEAL3-AS1	Promoter	ENST00000424887
ENSG00000224816	NAP1L4P2	Promoter	ENST00000425958
ENSG00000147224	PRPS1	Promoter	ENST00000372435	phosphoribosyl pyrophosphate synthetase 1 [Source:HGNC Symbol;Acc:9462]
ENSG00000101843	PSMD10	Promoter	ENST00000217958	proteasome (prosome, macropain) 26S subunit, non-ATPase, 10 [Source:HGNC Symbol;Acc:9555]
ENSG00000101935	AMMECR1	Promoter	ENST00000496695
ENSG00000235329	RP5-1168A5.1	Promoter	ENST00000457667
ENSG00000220541	RP5-1170D6.1	Promoter	ENST00000403700
ENSG00000102024	PLS3	Promoter	ENST00000489283	plastin 3 [Source:HGNC Symbol;Acc:9091]
ENSG00000266828	RN7SL712P	Promoter	ENST00000579354
ENSG00000125676	THOC2	Promoter	ENST00000438358	THO complex 2 [Source:HGNC Symbol;Acc:19073]
ENSG00000234592	RP11-41L14.1	Promoter	ENST00000458202
ENSG00000232160	RP5-842K24.2	Promoter	ENST00000421483
ENSG00000181433	SAGE1	Promoter	ENST00000324447	sarcoma antigen 1 [Source:HGNC Symbol;Acc:30369]
ENSG00000102243	VGLL1	Promoter	ENST00000370634	vestigial like 1 (Drosophila) [Source:HGNC Symbol;Acc:20985]
ENSG00000203926	SPANXA2	Promoter	ENST00000370518	SPANX family, member A2 [Source:HGNC Symbol;Acc:14328]
ENSG00000198021	SPANXA1	Promoter	ENST00000370519	sperm protein associated with the nucleus, X-linked, family member A1 [Source:HGNC Symbol;Acc:11218]
ENSG00000013619	MAMLD1	Promoter	ENST00000358892	mastermind-like domain containing 1 [Source:HGNC Symbol;Acc:2568]
ENSG00000198910	L1CAM	Promoter	ENST00000370060	L1 cell adhesion molecule [Source:HGNC Symbol;Acc:6470]
ENSG00000130830	MPP1	Promoter	ENST00000462825
ENSG00000155962	CLIC2	Promoter	ENST00000369449	chloride intracellular channel 2 [Source:HGNC Symbol;Acc:2063]
ENSG00000223972	DDX11L1	Promoter	ENST00000456328
ENSG00000238009	RP11-34P13.7	Promoter	ENST00000466430
ENSG00000237683	AL627309.1	Promoter	ENST00000423372	Uncharacterized protein [Source:UniProtKB/TrEMBL;Acc:R4GN28]
ENSG00000241860	RP11-34P13.13	Promoter	ENST00000484859
ENSG00000235249	OR4F29	Promoter	ENST00000426406	olfactory receptor, family 4, subfamily F, member 29 [Source:HGNC Symbol;Acc:31275]
ENSG00000224956	RP11-206L10.1	Promoter	ENST00000506640
ENSG00000225880	LINC00115	Promoter	ENST00000473798
ENSG00000272512	RP11-54O7.17	Promoter	ENST00000606034
ENSG00000242485	MRPL20	Promoter	ENST00000344843	mitochondrial ribosomal protein L20 [Source:HGNC Symbol;Acc:14478]
ENSG00000272420	RP4-740C4.7	Promoter	ENST00000607858
ENSG00000162591	MEGF6	Promoter	ENST00000494257
ENSG00000171680	PLEKHG5	Promoter	ENST00000487949
ENSG00000229519	RP11-58A11.2	Promoter	ENST00000456162
ENSG00000007923	DNAJC11	Promoter	ENST00000451196	DnaJ (Hsp40) homolog, subfamily C, member 11 [Source:HGNC Symbol;Acc:25570]
ENSG00000049246	PER3	Promoter	ENST00000494684
ENSG00000270282	RP5-1115A15.2	Promoter	ENST00000605785
ENSG00000142599	RERE	Promoter	ENST00000514428	arginine-glutamic acid dipeptide (RE) repeats [Source:HGNC Symbol;Acc:9965]
ENSG00000179840	C1orf200	Promoter	ENST00000377320	chromosome 1 open reading frame 200 [Source:HGNC Symbol;Acc:32346]
ENSG00000054523	KIF1B	Promoter	ENST00000470616
ENSG00000171824	EXOSC10	Promoter	ENST00000304457	exosome component 10 [Source:HGNC Symbol;Acc:9138]
ENSG00000116685	KIAA2013	Promoter	ENST00000376572	KIAA2013 [Source:HGNC Symbol;Acc:28513]
ENSG00000048707	VPS13D	Promoter	ENST00000460333
ENSG00000188984	AADACL3	Promoter	ENST00000332530	arylacetamide deacetylase-like 3 [Source:HGNC Symbol;Acc:32037]
ENSG00000204464	C1orf195	Promoter	ENST00000424792	chromosome 1 open reading frame 195 [Source:HGNC Symbol;Acc:32332]
ENSG00000142621	FHAD1	Promoter	ENST00000477846
ENSG00000215704	CELA2B	Promoter	ENST00000494280
ENSG00000224321	RP11-169K16.6	Promoter	ENST00000431782
ENSG00000142627	EPHA2	Promoter	ENST00000480202
ENSG00000142632	ARHGEF19	Promoter	ENST00000478117
ENSG00000226457	RP11-430L17.1	Promoter	ENST00000445689
ENSG00000233421	U1	Promoter	ENST00000415386
ENSG00000268869	ESPNP	Promoter	ENST00000270691
ENSG00000058453	CROCC	Promoter	ENST00000375541	ciliary rootlet coiled-coil, rootletin [Source:HGNC Symbol;Acc:21299]
ENSG00000127481	UBR4	Promoter	ENST00000375224	ubiquitin protein ligase E3 component n-recognin 4 [Source:HGNC Symbol;Acc:30313]
ENSG00000053372	MRTO4	Promoter	ENST00000330263	mRNA turnover 4 homolog (S. cerevisiae) [Source:HGNC Symbol;Acc:18477]
ENSG00000117215	PLA2G2D	Promoter	ENST00000375105	phospholipase A2, group IID [Source:HGNC Symbol;Acc:9033]
ENSG00000127483	HP1BP3	Promoter	ENST00000488722
ENSG00000075151	EIF4G3	Promoter	ENST00000536266	eukaryotic translation initiation factor 4 gamma, 3 [Source:HGNC Symbol;Acc:3298]
ENSG00000162552	WNT4	Promoter	ENST00000290167	wingless-type MMTV integration site family, member 4 [Source:HGNC Symbol;Acc:12783]
ENSG00000004487	KDM1A	Promoter	ENST00000602503
ENSG00000142676	RPL11	Promoter	ENST00000374550	ribosomal protein L11 [Source:HGNC Symbol;Acc:10301]
ENSG00000188822	CNR2	Promoter	ENST00000374472	cannabinoid receptor 2 (macrophage) [Source:HGNC Symbol;Acc:2160]
ENSG00000184454	NCMAP	Promoter	ENST00000374392	noncompact myelin associated protein [Source:HGNC Symbol;Acc:29332]
ENSG00000133226	SRRM1	Promoter	ENST00000496882
ENSG00000117616	C1orf63	Promoter	ENST00000569495
ENSG00000158008	EXTL1	Promoter	ENST00000481377
ENSG00000158014	SLC30A2	Promoter	ENST00000374278	solute carrier family 30 (zinc transporter), member 2 [Source:HGNC Symbol;Acc:11013]
ENSG00000175087	PDIK1L	Promoter	ENST00000374271	PDLIM1 interacting kinase 1 like [Source:HGNC Symbol;Acc:18981]
ENSG00000117713	ARID1A	Promoter	ENST00000430799	AT rich interactive domain 1A (SWI-like) [Source:HGNC Symbol;Acc:11110]
ENSG00000090273	NUDC	Promoter	ENST00000321265	nuclear distribution C homolog (A. nidulans) [Source:HGNC Symbol;Acc:8045]
ENSG00000158246	FAM46B	Promoter	ENST00000289166	family with sequence similarity 46, member B [Source:HGNC Symbol;Acc:28273]
ENSG00000237429	RP1-159A19.4	Promoter	ENST00000443579
ENSG00000198492	YTHDF2	Promoter	ENST00000474884	YTH domain family, member 2 [Source:HGNC Symbol;Acc:31675]
ENSG00000215900	SEPW1P	Promoter	ENST00000322792
ENSG00000168528	SERINC2	Promoter	ENST00000373710	serine incorporator 2 [Source:HGNC Symbol;Acc:23231]
ENSG00000268950	AC114494.1	Promoter	ENST00000596131	HCG1787699; Uncharacterized protein [Source:UniProtKB/TrEMBL;Acc:M0R3D0]
ENSG00000084636	COL16A1	Promoter	ENST00000468459
ENSG00000121775	TMEM39B	Promoter	ENST00000476968
ENSG00000220785	MTMR9LP	Promoter	ENST00000423995
ENSG00000270850	RP11-395N6.4	Promoter	ENST00000604085
ENSG00000176261	ZBTB8OS	Promoter	ENST00000467652
ENSG00000162520	SYNC	Promoter	ENST00000373484	syncoilin, intermediate filament protein [Source:HGNC Symbol;Acc:28897]
ENSG00000121900	TMEM54	Promoter	ENST00000482771
ENSG00000142920	ADC	Promoter	ENST00000478635
ENSG00000256142	AL513327.1	Promoter	ENST00000543783
ENSG00000221225	AL138837.1	Promoter	ENST00000408298
ENSG00000163866	SMIM12	Promoter	ENST00000426886	small integral membrane protein 12 [Source:HGNC Symbol;Acc:25154]
ENSG00000228348	EFCAB14P1	Promoter	ENST00000442409
ENSG00000116560	SFPQ	Promoter	ENST00000460428	splicing factor proline/glutamine-rich [Source:HGNC Symbol;Acc:10774]
ENSG00000142687	KIAA0319L	Promoter	ENST00000373266	KIAA0319-like [Source:HGNC Symbol;Acc:30071]
ENSG00000092850	TEKT2	Promoter	ENST00000207457	tektin 2 (testicular) [Source:HGNC Symbol;Acc:11725]
ENSG00000171812	COL8A2	Promoter	ENST00000397799	collagen, type VIII, alpha 2 [Source:HGNC Symbol;Acc:2216]
ENSG00000116885	OSCP1	Promoter	ENST00000433045	organic solute carrier partner 1 [Source:HGNC Symbol;Acc:29971]
ENSG00000163875	MEAF6	Promoter	ENST00000485039
ENSG00000232273	FTH1P1	Promoter	ENST00000437933
ENSG00000134697	GNL2	Promoter	ENST00000490029
ENSG00000235673	RP11-109P14.8	Promoter	ENST00000447422
ENSG00000204084	INPP5B	Promoter	ENST00000487328
ENSG00000237290	RP11-214L19.1	Promoter	ENST00000431311
ENSG00000235549	RP11-781D11.1	Promoter	ENST00000428233
ENSG00000174574	AKIRIN1	Promoter	ENST00000531822	akirin 1 [Source:HGNC Symbol;Acc:25744]
ENSG00000127603	MACF1	Promoter	ENST00000473843
ENSG00000183682	BMP8A	Promoter	ENST00000331593	bone morphogenetic protein 8a [Source:HGNC Symbol;Acc:21650]
ENSG00000237624	OXCT2P1	Promoter	ENST00000447263
ENSG00000084070	SMAP2	Promoter	ENST00000435168	small ArfGAP2 [Source:HGNC Symbol;Acc:25082]
ENSG00000213172	RP1-228H13.2	Promoter	ENST00000392713
ENSG00000066136	NFYC	Promoter	ENST00000531464	nuclear transcription factor Y, gamma [Source:HGNC Symbol;Acc:7806]
ENSG00000171790	SLFNL1	Promoter	ENST00000302946	schlafen-like 1 [Source:HGNC Symbol;Acc:26313]
ENSG00000010803	SCMH1	Promoter	ENST00000482530
ENSG00000127124	HIVEP3	Promoter	ENST00000247584	human immunodeficiency virus type I enhancer binding protein 3 [Source:HGNC Symbol;Acc:13561]
ENSG00000227527	RP11-223A3.1	Promoter	ENST00000436207
ENSG00000186409	CCDC30	Promoter	ENST00000495044
ENSG00000171960	PPIH	Promoter	ENST00000304979	peptidylprolyl isomerase H (cyclophilin H) [Source:HGNC Symbol;Acc:14651]
ENSG00000066056	TIE1	Promoter	ENST00000372476	tyrosine kinase with immunoglobulin-like and EGF-like domains 1 [Source:HGNC Symbol;Acc:11809]
ENSG00000066322	ELOVL1	Promoter	ENST00000468865
ENSG00000142949	PTPRF	Promoter	ENST00000372407	protein tyrosine phosphatase, receptor type, F [Source:HGNC Symbol;Acc:9670]
ENSG00000236200	KDM4A-AS1	Promoter	ENST00000398804
ENSG00000117408	IPO13	Promoter	ENST00000372339	importin 13 [Source:HGNC Symbol;Acc:16853]
ENSG00000117419	ERI3	Promoter	ENST00000489710
ENSG00000252146	AL390776.1	Promoter	ENST00000516337
ENSG00000198520	C1orf228	Promoter	ENST00000434520
ENSG00000142937	RPS8	Promoter	ENST00000497035
ENSG00000126107	HECTD3	Promoter	ENST00000486132
ENSG00000234315	OSTCP5	Promoter	ENST00000425293
ENSG00000197429	IPP	Promoter	ENST00000461718
ENSG00000086015	MAST2	Promoter	ENST00000467367
ENSG00000079277	MKNK1	Promoter	ENST00000342571	MAP kinase interacting serine/threonine kinase 1 [Source:HGNC Symbol;Acc:7110]
ENSG00000123472	ATPAF1	Promoter	ENST00000576409	ATP synthase mitochondrial F1 complex assembly factor 1 [Source:HGNC Symbol;Acc:18803]
ENSG00000142973	CYP4B1	Promoter	ENST00000526297	cytochrome P450, family 4, subfamily B, polypeptide 1 [Source:HGNC Symbol;Acc:2644]
ENSG00000238145	RP11-346M5.1	Promoter	ENST00000437364
ENSG00000269709	AL109659.1	Promoter	ENST00000601108	HCG1780467; PRO0529; Uncharacterized protein [Source:UniProtKB/TrEMBL;Acc:Q9UI23]
ENSG00000242267	SKINTL	Promoter	ENST00000401057
ENSG00000225767	RP5-850O15.3	Promoter	ENST00000424664
ENSG00000085831	TTC39A	Promoter	ENST00000525906	tetratricopeptide repeat domain 39A [Source:HGNC Symbol;Acc:18657]
ENSG00000117859	OSBPL9	Promoter	ENST00000371710	oxysterol binding protein-like 9 [Source:HGNC Symbol;Acc:16386]
ENSG00000157077	ZFYVE9	Promoter	ENST00000361625	zinc finger, FYVE domain containing 9 [Source:HGNC Symbol;Acc:6775]
ENSG00000241745	RN7SL788P	Promoter	ENST00000460504
ENSG00000237663	DNAJC19P7	Promoter	ENST00000428811
ENSG00000154222	CC2D1B	Promoter	ENST00000371586	coiled-coil and C2 domain containing 1B [Source:HGNC Symbol;Acc:29386]
ENSG00000085840	ORC1	Promoter	ENST00000476332	origin recognition complex, subunit 1 [Source:HGNC Symbol;Acc:8487]
ENSG00000162378	ZYG11B	Promoter	ENST00000443756	zyg-11 family member B, cell cycle regulator [Source:HGNC Symbol;Acc:25820]
ENSG00000226147	TUBBP10	Promoter	ENST00000427668
ENSG00000162383	SLC1A7	Promoter	ENST00000371494	solute carrier family 1 (glutamate transporter), member 7 [Source:HGNC Symbol;Acc:10945]
ENSG00000270172	RP5-1024G6.8	Promoter	ENST00000602943
ENSG00000116209	TMEM59	Promoter	ENST00000234831	transmembrane protein 59 [Source:HGNC Symbol;Acc:1239]
ENSG00000237611	AL353898.3	Promoter	ENST00000422908
ENSG00000157216	SSBP3	Promoter	ENST00000426150
ENSG00000169174	PCSK9	Promoter	ENST00000302118	proprotein convertase subtilisin/kexin type 9 [Source:HGNC Symbol;Acc:20001]
ENSG00000199831	RN7SKP291	Promoter	ENST00000362961
ENSG00000223956	RP4-710M16.2	Promoter	ENST00000451914
ENSG00000225475	RP11-377K22.2	Promoter	ENST00000442812
ENSG00000229913	RP11-378I13.1	Promoter	ENST00000425435
ENSG00000173406	DAB1	Promoter	ENST00000371236	Dab, reelin signal transducer, homolog 1 (Drosophila) [Source:HGNC Symbol;Acc:2661]
ENSG00000224609	RP11-470E16.1	Promoter	ENST00000436225
ENSG00000172456	FGGY	Promoter	ENST00000493891
ENSG00000134716	CYP2J2	Promoter	ENST00000492633
ENSG00000229332	PGBD4P8	Promoter	ENST00000412993
ENSG00000237928	RP4-668G5.1	Promoter	ENST00000418662
ENSG00000223920	RP11-430G17.1	Promoter	ENST00000416440
ENSG00000132849	INADL	Promoter	ENST00000545929	InaD-like (Drosophila) [Source:HGNC Symbol;Acc:28881]
ENSG00000242860	RN7SL180P	Promoter	ENST00000466769
ENSG00000234088	RP5-1155K23.1	Promoter	ENST00000439294
ENSG00000116641	DOCK7	Promoter	ENST00000489185
ENSG00000187140	FOXD3	Promoter	ENST00000371116	forkhead box D3 [Source:HGNC Symbol;Acc:3804]
ENSG00000185483	ROR1	Promoter	ENST00000371080	receptor tyrosine kinase-like orphan receptor 1 [Source:HGNC Symbol;Acc:10256]
ENSG00000264470	MIR4794	Promoter	ENST00000582305
ENSG00000158966	CACHD1	Promoter	ENST00000486580
ENSG00000162437	RAVER2	Promoter	ENST00000371072	ribonucleoprotein, PTB-binding 2 [Source:HGNC Symbol;Acc:25577]
ENSG00000162434	JAK1	Promoter	ENST00000481702
ENSG00000116678	LEPR	Promoter	ENST00000371058	leptin receptor [Source:HGNC Symbol;Acc:6554]
ENSG00000162594	IL23R	Promoter	ENST00000425614	interleukin 23 receptor [Source:HGNC Symbol;Acc:19100]
ENSG00000033122	LRRC7	Promoter	ENST00000035383	leucine rich repeat containing 7 [Source:HGNC Symbol;Acc:18531]
ENSG00000271992	RP11-42O15.3	Promoter	ENST00000607679
ENSG00000229956	ZRANB2-AS2	Promoter	ENST00000600103
ENSG00000226324	RP11-115M14.1	Promoter	ENST00000422522
ENSG00000212366	RNU6-1246P	Promoter	ENST00000391064
ENSG00000237324	RP11-439H8.4	Promoter	ENST00000415549
ENSG00000178965	C1orf173	Promoter	ENST00000326665	chromosome 1 open reading frame 173 [Source:HGNC Symbol;Acc:25346]
ENSG00000224127	RP11-510C10.2	Promoter	ENST00000446238
ENSG00000162624	LHX8	Promoter	ENST00000607240
ENSG00000223905	RP11-335E14.1	Promoter	ENST00000394513
ENSG00000199921	RNU6-161P	Promoter	ENST00000363051
ENSG00000154027	AK5	Promoter	ENST00000354567	adenylate kinase 5 [Source:HGNC Symbol;Acc:365]
ENSG00000036549	ZZZ3	Promoter	ENST00000481346
ENSG00000162614	NEXN	Promoter	ENST00000470735
ENSG00000212308	RNA5SP23	Promoter	ENST00000391006
ENSG00000137965	IFI44	Promoter	ENST00000470323
ENSG00000225598	RP11-339D23.1	Promoter	ENST00000458146
ENSG00000234108	RP11-115A15.2	Promoter	ENST00000447525
ENSG00000229752	RP5-831K15.1	Promoter	ENST00000417407
ENSG00000223026	RN7SKP247	Promoter	ENST00000411094
ENSG00000224494	HNRNPA3P14	Promoter	ENST00000444546
ENSG00000137941	TTLL7	Promoter	ENST00000480533
ENSG00000142875	PRKACB	Promoter	ENST00000370689	protein kinase, cAMP-dependent, catalytic, beta [Source:HGNC Symbol;Acc:9381]
ENSG00000199959	SNORA2	Promoter	ENST00000363089
ENSG00000240520	UOX	Promoter	ENST00000483236
ENSG00000122432	SPATA1	Promoter	ENST00000554297
ENSG00000153904	DDAH1	Promoter	ENST00000426972	dimethylarginine dimethylaminohydrolase 1 [Source:HGNC Symbol;Acc:2715]
ENSG00000231349	RP11-444C12.1	Promoter	ENST00000454884
ENSG00000224466	RP4-651E10.3	Promoter	ENST00000441182
ENSG00000267734	RP4-604K5.3	Promoter	ENST00000585888
ENSG00000143013	LMO4	Promoter	ENST00000370544	LIM domain only 4 [Source:HGNC Symbol;Acc:6644]
ENSG00000154451	GBP5	Promoter	ENST00000481145
ENSG00000197147	LRRC8B	Promoter	ENST00000449440	leucine rich repeat containing 8 family, member B [Source:HGNC Symbol;Acc:30692]
ENSG00000226394	RP11-413E1.2	Promoter	ENST00000440817
ENSG00000252797	RN7SKP272	Promoter	ENST00000516988
ENSG00000212459	RNU6-695P	Promoter	ENST00000391157
ENSG00000199666	U3	Promoter	ENST00000362796
ENSG00000122482	ZNF644	Promoter	ENST00000370440	zinc finger protein 644 [Source:HGNC Symbol;Acc:29222]
ENSG00000241318	RP11-47K11.2	Promoter	ENST00000444540
ENSG00000229067	RP11-91I11.1	Promoter	ENST00000439897
ENSG00000069712	KIAA1107	Promoter	ENST00000409154	KIAA1107 [Source:HGNC Symbol;Acc:29192]
ENSG00000122484	RPAP2	Promoter	ENST00000477322
ENSG00000242764	RN7SL824P	Promoter	ENST00000470692
ENSG00000162676	GFI1	Promoter	ENST00000370332	growth factor independent 1 transcription repressor [Source:HGNC Symbol;Acc:4237]
ENSG00000207022	SNORA51	Promoter	ENST00000384295
ENSG00000143033	MTF2	Promoter	ENST00000468457
ENSG00000117500	TMED5	Promoter	ENST00000370282	transmembrane emp24 protein transport domain containing 5 [Source:HGNC Symbol;Acc:24251]
ENSG00000223745	RP4-717I23.3	Promoter	ENST00000413606
ENSG00000023909	GCLM	Promoter	ENST00000370238	glutamate-cysteine ligase, modifier subunit [Source:HGNC Symbol;Acc:4312]
ENSG00000264963	RN7SL440P	Promoter	ENST00000577855
ENSG00000178596	GAPDHP29	Promoter	ENST00000429913
ENSG00000117528	ABCD3	Promoter	ENST00000493416
ENSG00000122481	RWDD3	Promoter	ENST00000370202	RWD domain containing 3 [Source:HGNC Symbol;Acc:21393]
ENSG00000221798	AC092812.1	Promoter	ENST00000408871
ENSG00000241992	RN7SL831P	Promoter	ENST00000460344
ENSG00000162688	AGL	Promoter	ENST00000361915	amylo-alpha-1, 6-glucosidase, 4-alpha-glucanotransferase [Source:HGNC Symbol;Acc:321]
ENSG00000224616	RP11-305E17.6	Promoter	ENST00000421185
ENSG00000215871	RP5-837M10.1	Promoter	ENST00000401024
ENSG00000060718	COL11A1	Promoter	ENST00000470170
ENSG00000185946	RNPC3	Promoter	ENST00000525323
ENSG00000243500	RP11-364B6.2	Promoter	ENST00000401022
ENSG00000232551	RP11-233E12.2	Promoter	ENST00000441695
ENSG00000134215	VAV3	Promoter	ENST00000529809	vav 3 guanine nucleotide exchange factor [Source:HGNC Symbol;Acc:12659]
ENSG00000085491	SLC25A24	Promoter	ENST00000370041	solute carrier family 25 (mitochondrial carrier; phosphate carrier), member 24 [Source:HGNC Symbol;Acc:20662]
ENSG00000232971	RP11-293A10.3	Promoter	ENST00000437400
ENSG00000162641	AKNAD1	Promoter	ENST00000603450
ENSG00000085433	WDR47	Promoter	ENST00000369962	WD repeat domain 47 [Source:HGNC Symbol;Acc:29141]
ENSG00000179902	C1orf194	Promoter	ENST00000369948	chromosome 1 open reading frame 194 [Source:HGNC Symbol;Acc:32331]
ENSG00000134243	SORT1	Promoter	ENST00000256637	sortilin 1 [Source:HGNC Symbol;Acc:11186]
ENSG00000162650	ATXN7L2	Promoter	ENST00000459635
ENSG00000156097	GPR61	Promoter	ENST00000404129	G protein-coupled receptor 61 [Source:HGNC Symbol;Acc:13300]
ENSG00000227091	RP5-1028L10.1	Promoter	ENST00000443008
ENSG00000203878	CHIAP2	Promoter	ENST00000369743
ENSG00000243960	RP11-552M11.4	Promoter	ENST00000445680
ENSG00000121933	ADORA3	Promoter	ENST00000472933
ENSG00000116489	CAPZA1	Promoter	ENST00000466066
ENSG00000155363	MOV10	Promoter	ENST00000479858
ENSG00000134200	TSHB	Promoter	ENST00000369517	thyroid stimulating hormone, beta [Source:HGNC Symbol;Acc:12372]
ENSG00000228035	RP4-663N10.1	Promoter	ENST00000425449
ENSG00000173218	VANGL1	Promoter	ENST00000355485	VANGL planar cell polarity protein 1 [Source:HGNC Symbol;Acc:15512]
ENSG00000118729	CASQ2	Promoter	ENST00000261448	calsequestrin 2 (cardiac muscle) [Source:HGNC Symbol;Acc:1513]
ENSG00000271143	RP11-12L8.2	Promoter	ENST00000604645
ENSG00000163399	ATP1A1	Promoter	ENST00000440951	ATPase, Na+/K+ transporting, alpha 1 polypeptide [Source:HGNC Symbol;Acc:799]
ENSG00000212385	RNU6-817P	Promoter	ENST00000391083
ENSG00000203865	ATP1A1OS	Promoter	ENST00000493908
ENSG00000230381	RP4-655J12.5	Promoter	ENST00000449303
ENSG00000233154	RP4-655J12.4	Promoter	ENST00000437308
ENSG00000134247	PTGFRN	Promoter	ENST00000496699
ENSG00000226755	VPS25P1	Promoter	ENST00000455691
ENSG00000092621	PHGDH	Promoter	ENST00000469443
ENSG00000261662	RP5-1042I8.7	Promoter	ENST00000566949
ENSG00000134250	NOTCH2	Promoter	ENST00000493703
ENSG00000227552	RP11-417J8.1	Promoter	ENST00000445662
ENSG00000225278	RP11-782C8.5	Promoter	ENST00000437865
ENSG00000225010	RP11-435B5.1	Promoter	ENST00000427452
ENSG00000231734	RP6-206I17.2	Promoter	ENST00000455004
ENSG00000223804	RP6-206I17.1	Promoter	ENST00000418192
ENSG00000235398	LINC00623	Promoter	ENST00000422036
ENSG00000255854	PPIAL4B	Promoter	ENST00000540273	peptidylprolyl isomerase A (cyclophilin A)-like 4B [Source:HGNC Symbol;Acc:33994]
ENSG00000168509	HFE2	Promoter	ENST00000357836	hemochromatosis type 2 (juvenile) [Source:HGNC Symbol;Acc:4887]
ENSG00000181039	ANKRD34A	Promoter	ENST00000323397	ankyrin repeat domain 34A [Source:HGNC Symbol;Acc:27639]
ENSG00000117262	GPR89A	Promoter	ENST00000478703
ENSG00000207418	RNVU1-7	Promoter	ENST00000384687
ENSG00000152042	NBPF11	Promoter	ENST00000604393
ENSG00000227733	RP4-565E6.1	Promoter	ENST00000482381
ENSG00000186275	NBPF12	Promoter	ENST00000439206	neuroblastoma breakpoint family, member 12 [Source:HGNC Symbol;Acc:24297]
ENSG00000203836	NBPF24	Promoter	ENST00000369228	neuroblastoma breakpoint family, member 24 [Source:HGNC Symbol;Acc:27299]
ENSG00000234283	RP11-495P10.6	Promoter	ENST00000428035
ENSG00000228626	RP11-495P10.9	Promoter	ENST00000441281
ENSG00000256374	PPIAL4D	Promoter	ENST00000544708	peptidylprolyl isomerase A (cyclophilin A)-like 4D [Source:HGNC Symbol;Acc:33998]
ENSG00000237343	RP11-763B22.4	Promoter	ENST00000455105
ENSG00000270962	RP11-403I13.10	Promoter	ENST00000603712
ENSG00000253193	FCGR1C	Promoter	ENST00000440993
ENSG00000230186	RP5-998N21.7	Promoter	ENST00000444624
ENSG00000240929	HIST2H2BB	Promoter	ENST00000449108
ENSG00000198161	PPIAL4C	Promoter	ENST00000369222	peptidylprolyl isomerase A (cyclophilin A)-like 4C [Source:HGNC Symbol;Acc:33995]
ENSG00000233030	RP11-196G18.3	Promoter	ENST00000428289
ENSG00000136631	VPS45	Promoter	ENST00000484306
ENSG00000159208	C1orf51	Promoter	ENST00000447007	chromosome 1 open reading frame 51 [Source:HGNC Symbol;Acc:25200]
ENSG00000143382	ADAMTSL4	Promoter	ENST00000369041	ADAMTS-like 4 [Source:HGNC Symbol;Acc:19706]
ENSG00000163131	CTSS	Promoter	ENST00000607427	cathepsin S [Source:HGNC Symbol;Acc:2545]
ENSG00000200759	RNU6-884P	Promoter	ENST00000363889
ENSG00000261168	RP11-68I18.10	Promoter	ENST00000563624
ENSG00000163156	SCNM1	Promoter	ENST00000461862
ENSG00000143398	PIP5K1A	Promoter	ENST00000489625
ENSG00000143393	PI4KB	Promoter	ENST00000271657	phosphatidylinositol 4-kinase, catalytic, beta [Source:HGNC Symbol;Acc:8984]
ENSG00000159409	CELF3	Promoter	ENST00000470688
ENSG00000143436	MRPL9	Promoter	ENST00000468006
ENSG00000143365	RORC	Promoter	ENST00000356728	RAR-related orphan receptor C [Source:HGNC Symbol;Acc:10260]
ENSG00000196407	THEM5	Promoter	ENST00000368817	thioesterase superfamily member 5 [Source:HGNC Symbol;Acc:26755]
ENSG00000232678	SPTLC1P4	Promoter	ENST00000435997
ENSG00000183586	HMGN3P1	Promoter	ENST00000453847
ENSG00000159455	LCE2B	Promoter	ENST00000368780	late cornified envelope 2B [Source:HGNC Symbol;Acc:16610]
ENSG00000186226	LCE1E	Promoter	ENST00000368771	late cornified envelope 1E [Source:HGNC Symbol;Acc:29466]
ENSG00000224784	AL591704.7	Promoter	ENST00000421658
ENSG00000196754	S100A2	Promoter	ENST00000368708	S100 calcium binding protein A2 [Source:HGNC Symbol;Acc:10492]
ENSG00000143621	ILF2	Promoter	ENST00000480213
ENSG00000143624	INTS3	Promoter	ENST00000368670
ENSG00000143614	GATAD2B	Promoter	ENST00000368655	GATA zinc finger domain containing 2B [Source:HGNC Symbol;Acc:30778]
ENSG00000231837	RPS7P2	Promoter	ENST00000435134
ENSG00000143603	KCNN3	Promoter	ENST00000515643
ENSG00000160685	ZBTB7B	Promoter	ENST00000535420	zinc finger and BTB domain containing 7B [Source:HGNC Symbol;Acc:18668]
ENSG00000169231	THBS3	Promoter	ENST00000541576	thrombospondin 3 [Source:HGNC Symbol;Acc:11787]
ENSG00000116539	ASH1L	Promoter	ENST00000548566
ENSG00000116580	GON4L	Promoter	ENST00000473267
ENSG00000241471	RP11-336K24.4	Promoter	ENST00000423422
ENSG00000222611	AL355388.1	Promoter	ENST00000410679
ENSG00000198952	SMG5	Promoter	ENST00000473643
ENSG00000237390	RP11-139I14.2	Promoter	ENST00000451362
ENSG00000125462	C1orf61	Promoter	ENST00000488498
ENSG00000116604	MEF2D	Promoter	ENST00000493077
ENSG00000265960	AL365181.1	Promoter	ENST00000581084
ENSG00000132702	HAPLN2	Promoter	ENST00000255039	hyaluronan and proteoglycan link protein 2 [Source:HGNC Symbol;Acc:17410]
ENSG00000132692	BCAN	Promoter	ENST00000441358	brevican [Source:HGNC Symbol;Acc:23059]
ENSG00000143314	MRPL24	Promoter	ENST00000361531	mitochondrial ribosomal protein L24 [Source:HGNC Symbol;Acc:14037]
ENSG00000228239	RP11-85G21.1	Promoter	ENST00000449345
ENSG00000183853	KIRREL	Promoter	ENST00000368172	kin of IRRE like (Drosophila) [Source:HGNC Symbol;Acc:15734]
ENSG00000231434	RP11-144L1.8	Promoter	ENST00000436135
ENSG00000163563	MNDA	Promoter	ENST00000368141	myeloid cell nuclear differentiation antigen [Source:HGNC Symbol;Acc:7183]
ENSG00000163568	AIM2	Promoter	ENST00000368129	absent in melanoma 2 [Source:HGNC Symbol;Acc:357]
ENSG00000248442	OR10J7P	Promoter	ENST00000503933
ENSG00000228560	RP11-550P17.5	Promoter	ENST00000431862
ENSG00000158731	OR10J6P	Promoter	ENST00000289731
ENSG00000085552	IGSF9	Promoter	ENST00000476102
ENSG00000122223	CD244	Promoter	ENST00000368034	CD244 molecule, natural killer cell receptor 2B4 [Source:HGNC Symbol;Acc:18171]
ENSG00000143222	UFC1	Promoter	ENST00000368003	ubiquitin-fold modifier conjugating enzyme 1 [Source:HGNC Symbol;Acc:26941]
ENSG00000158850	B4GALT3	Promoter	ENST00000319769	UDP-Gal:betaGlcNAc beta 1,4- galactosyltransferase, polypeptide 3 [Source:HGNC Symbol;Acc:926]
ENSG00000158887	MPZ	Promoter	ENST00000463290	myelin protein zero [Source:HGNC Symbol;Acc:7225]
ENSG00000239887	C1orf226	Promoter	ENST00000458626	chromosome 1 open reading frame 226 [Source:HGNC Symbol;Acc:34351]
ENSG00000162733	DDR2	Promoter	ENST00000446985	discoidin domain receptor tyrosine kinase 2 [Source:HGNC Symbol;Acc:2731]
ENSG00000232995	RP11-267N12.3	Promoter	ENST00000451759
ENSG00000185630	PBX1	Promoter	ENST00000558837	pre-B-cell leukemia homeobox 1 [Source:HGNC Symbol;Acc:8632]
ENSG00000225487	RP11-403P14.1	Promoter	ENST00000440329
ENSG00000207341	RNA5SP64	Promoter	ENST00000384611
ENSG00000203307	RP11-375H19.2	Promoter	ENST00000366136
ENSG00000234142	RP11-276E17.2	Promoter	ENST00000426519
ENSG00000232223	CNN2P10	Promoter	ENST00000443067
ENSG00000143190	POU2F1	Promoter	ENST00000559648
ENSG00000213064	SFT2D2	Promoter	ENST00000271375	SFT2 domain containing 2 [Source:HGNC Symbol;Acc:25140]
ENSG00000213063	RPL29P7	Promoter	ENST00000440227
ENSG00000237707	RP5-1018K9.1	Promoter	ENST00000415637
ENSG00000198734	F5	Promoter	ENST00000495481
ENSG00000075945	KIFAP3	Promoter	ENST00000490550
ENSG00000224896	SIGLEC30P	Promoter	ENST00000455569
ENSG00000233985	RP11-297H3.3	Promoter	ENST00000439184
ENSG00000116132	PRRX1	Promoter	ENST00000553786
ENSG00000225243	RP1-127D3.4	Promoter	ENST00000422841
ENSG00000253060	SCARNA20	Promoter	ENST00000517251
ENSG00000197959	DNM3	Promoter	ENST00000523513	dynamin 3 [Source:HGNC Symbol;Acc:29125]
ENSG00000117586	TNFSF4	Promoter	ENST00000367718	tumor necrosis factor (ligand) superfamily, member 4 [Source:HGNC Symbol;Acc:11934]
ENSG00000232113	RP11-360D2.1	Promoter	ENST00000417563
ENSG00000152061	RABGAP1L	Promoter	ENST00000529474
ENSG00000203737	GPR52	Promoter	ENST00000367685	G protein-coupled receptor 52 [Source:HGNC Symbol;Acc:4508]
ENSG00000143207	RFWD2	Promoter	ENST00000367666	ring finger and WD repeat domain 2, E3 ubiquitin protein ligase [Source:HGNC Symbol;Acc:17440]
ENSG00000232463	RP11-195C7.2	Promoter	ENST00000434367
ENSG00000231020	RP11-357J22.1	Promoter	ENST00000432461
ENSG00000240021	TEX35	Promoter	ENST00000442872	testis expressed 35 [Source:HGNC Symbol;Acc:25366]
ENSG00000186283	TOR3A	Promoter	ENST00000495145
ENSG00000231966	RP11-12M5.4	Promoter	ENST00000442108
ENSG00000261831	RP11-533E19.2	Promoter	ENST00000567486
ENSG00000260360	RP11-533E19.5	Promoter	ENST00000567904
ENSG00000121454	LHX4	Promoter	ENST00000561113	LIM homeobox 4 [Source:HGNC Symbol;Acc:21734]
ENSG00000266683	AL358354.1	Promoter	ENST00000584462
ENSG00000252977	RNA5SP70	Promoter	ENST00000517168
ENSG00000225982	RP11-538D16.3	Promoter	ENST00000428646
ENSG00000203730	TEDDM1	Promoter	ENST00000367565	transmembrane epididymal protein 1 [Source:HGNC Symbol;Acc:30233]
ENSG00000121446	RGSL1	Promoter	ENST00000415960	regulator of G-protein signaling like 1 [Source:HGNC Symbol;Acc:18636]
ENSG00000226570	RP11-505O17.1	Promoter	ENST00000418657
ENSG00000135862	LAMC1	Promoter	ENST00000466964
ENSG00000116698	SMG7	Promoter	ENST00000495321
ENSG00000116701	NCF2	Promoter	ENST00000420553	neutrophil cytosolic factor 2 [Source:HGNC Symbol;Acc:7661]
ENSG00000198756	COLGALT2	Promoter	ENST00000546159	collagen beta(1-O)galactosyltransferase 2 [Source:HGNC Symbol;Acc:16790]
ENSG00000135842	FAM129A	Promoter	ENST00000367511	family with sequence similarity 129, member A [Source:HGNC Symbol;Acc:16784]
ENSG00000201312	RNA5SP72	Promoter	ENST00000364442
ENSG00000143341	HMCN1	Promoter	ENST00000493413
ENSG00000157181	C1orf27	Promoter	ENST00000461662
ENSG00000237283	RP11-316I3.1	Promoter	ENST00000432976
ENSG00000226486	RP11-373J16.1	Promoter	ENST00000445072
ENSG00000238270	RP11-445J9.1	Promoter	ENST00000450681
ENSG00000225811	RP11-547I7.1	Promoter	ENST00000452178
ENSG00000223344	RP11-541F9.1	Promoter	ENST00000432083
ENSG00000150681	RGS18	Promoter	ENST00000367460	regulator of G-protein signaling 18 [Source:HGNC Symbol;Acc:14261]
ENSG00000226723	RP11-142L4.3	Promoter	ENST00000431492
ENSG00000116741	RGS2	Promoter	ENST00000483295
ENSG00000221680	MIR1278	Promoter	ENST00000408753
ENSG00000237011	RP11-98G13.1	Promoter	ENST00000447056
ENSG00000000971	CFH	Promoter	ENST00000367429	complement factor H [Source:HGNC Symbol;Acc:4883]
ENSG00000244414	CFHR1	Promoter	ENST00000367424	complement factor H-related 1 [Source:HGNC Symbol;Acc:4888]
ENSG00000134376	CRB1	Promoter	ENST00000538660	crumbs homolog 1 (Drosophila) [Source:HGNC Symbol;Acc:2343]
ENSG00000203724	C1orf53	Promoter	ENST00000367393	chromosome 1 open reading frame 53 [Source:HGNC Symbol;Acc:30003]
ENSG00000223881	RP11-553K8.2	Promoter	ENST00000429469
ENSG00000239006	AC105941.1	Promoter	ENST00000410741
ENSG00000163362	C1orf106	Promoter	ENST00000526172
ENSG00000198892	SHISA4	Promoter	ENST00000464117
ENSG00000206637	SNORA70	Promoter	ENST00000383910
ENSG00000260800	RP11-294K24.4	Promoter	ENST00000565762
ENSG00000143862	ARL8A	Promoter	ENST00000491358
ENSG00000117139	KDM5B	Promoter	ENST00000472822
ENSG00000163485	ADORA1	Promoter	ENST00000367236	adenosine A1 receptor [Source:HGNC Symbol;Acc:262]
ENSG00000236035	RP11-90O23.1	Promoter	ENST00000451818
ENSG00000236430	KRT8P29	Promoter	ENST00000420409
ENSG00000237848	RP11-739N20.3	Promoter	ENST00000433886
ENSG00000252650	RNA5SP75	Promoter	ENST00000516841
ENSG00000252946	SNORD112	Promoter	ENST00000517137
ENSG00000213041	RP11-383G10.3	Promoter	ENST00000448403
ENSG00000186007	LEMD1	Promoter	ENST00000495594
ENSG00000253097	RNU2-19P	Promoter	ENST00000517288
ENSG00000158715	SLC45A3	Promoter	ENST00000367145	solute carrier family 45, member 3 [Source:HGNC Symbol;Acc:8642]
ENSG00000133065	SLC41A1	Promoter	ENST00000484228
ENSG00000174502	SLC26A9	Promoter	ENST00000461505
ENSG00000196188	CTSE	Promoter	ENST00000486757
ENSG00000143466	IKBKE	Promoter	ENST00000492570
ENSG00000143486	EIF2D	Promoter	ENST00000461334
ENSG00000162896	PIGR	Promoter	ENST00000491503
ENSG00000224462	C4BPAP1	Promoter	ENST00000415474
ENSG00000117322	CR2	Promoter	ENST00000475194
ENSG00000117335	CD46	Promoter	ENST00000488596
ENSG00000207966	MIR29C	Promoter	ENST00000385231
ENSG00000162757	C1orf74	Promoter	ENST00000294811	chromosome 1 open reading frame 74 [Source:HGNC Symbol;Acc:26319]
ENSG00000117597	DIEXF	Promoter	ENST00000491415	digestive organ expansion factor homolog (zebrafish) [Source:HGNC Symbol;Acc:28440]
ENSG00000054392	HHAT	Promoter	ENST00000367009	hedgehog acyltransferase [Source:HGNC Symbol;Acc:18270]
ENSG00000236809	SNX25P1	Promoter	ENST00000441817
ENSG00000228792	RP11-354K1.2	Promoter	ENST00000452024
ENSG00000220749	RPL21P28	Promoter	ENST00000327274
ENSG00000226251	RP11-15I11.3	Promoter	ENST00000412221
ENSG00000228067	RP11-61J19.3	Promoter	ENST00000423842
ENSG00000260805	RP11-61J19.4	Promoter	ENST00000564287
ENSG00000136643	RPS6KC1	Promoter	ENST00000543470	ribosomal protein S6 kinase, 52kDa, polypeptide 1 [Source:HGNC Symbol;Acc:10439]
ENSG00000236292	RP5-1099E6.3	Promoter	ENST00000420867
ENSG00000196482	ESRRG	Promoter	ENST00000366940	estrogen-related receptor gamma [Source:HGNC Symbol;Acc:3474]
ENSG00000136628	EPRS	Promoter	ENST00000468487
ENSG00000162813	BPNT1	Promoter	ENST00000548668
ENSG00000221571	RNU6ATAC35P	Promoter	ENST00000408644
ENSG00000232679	RP11-400N13.3	Promoter	ENST00000438158
ENSG00000154305	MIA3	Promoter	ENST00000476400
ENSG00000228106	RP11-452F19.3	Promoter	ENST00000450784
ENSG00000236773	RP11-365O16.1	Promoter	ENST00000415453
ENSG00000143748	NVL	Promoter	ENST00000483094
ENSG00000143786	CNIH3	Promoter	ENST00000492470
ENSG00000185842	DNAH14	Promoter	ENST00000453375
ENSG00000154380	ENAH	Promoter	ENST00000391874
ENSG00000227496	RP11-145A3.1	Promoter	ENST00000448264
ENSG00000226349	RP11-145A3.2	Promoter	ENST00000428148
ENSG00000225518	RP11-396C23.2	Promoter	ENST00000602806
ENSG00000183814	LIN9	Promoter	ENST00000460719	lin-9 homolog (C. elegans) [Source:HGNC Symbol;Acc:30830]
ENSG00000234277	CTD-2090I13.1	Promoter	ENST00000445817
ENSG00000242757	CTD-2090I13.3	Promoter	ENST00000447187
ENSG00000224834	BTF3P9	Promoter	ENST00000418784
ENSG00000143740	SNAP47	Promoter	ENST00000366760	synaptosomal-associated protein, 47kDa [Source:HGNC Symbol;Acc:30669]
ENSG00000203684	C1orf148	Promoter	ENST00000366713	chromosome 1 open reading frame 148 [Source:HGNC Symbol;Acc:32062]
ENSG00000154358	OBSCN	Promoter	ENST00000359599	obscurin, cytoskeletal calmodulin and titin-interacting RhoGEF [Source:HGNC Symbol;Acc:15719]
ENSG00000168148	HIST3H3	Promoter	ENST00000366696	histone cluster 3, H3 [Source:HGNC Symbol;Acc:4778]
ENSG00000201588	RNA5S2	Promoter	ENST00000364718
ENSG00000200381	RNA5S4	Promoter	ENST00000363511
ENSG00000177800	TMEM78	Promoter	ENST00000323223	transmembrane protein 78 [Source:HGNC Symbol;Acc:32307]
ENSG00000143632	ACTA1	Promoter	ENST00000366684	actin, alpha 1, skeletal muscle [Source:HGNC Symbol;Acc:129]
ENSG00000069248	NUP133	Promoter	ENST00000490352
ENSG00000135776	ABCB10	Promoter	ENST00000344517	ATP-binding cassette, sub-family B (MDR/TAP), member 10 [Source:HGNC Symbol;Acc:41]
ENSG00000119280	C1orf198	Promoter	ENST00000366663	chromosome 1 open reading frame 198 [Source:HGNC Symbol;Acc:25900]
ENSG00000227934	RP11-423F24.3	Promoter	ENST00000413346
ENSG00000270106	TRAX	Promoter	ENST00000602634	Disrupted in schizophrenia 1 isoform 47; Disrupted in schizophrenia 1 isoform 48; Disrupted in schizophrenia 1 isoform 53; Uncharacterized protein [Source:UniProtKB/TrEMBL;Acc:C4P0D4]
ENSG00000236372	RP5-865N13.1	Promoter	ENST00000441459
ENSG00000135749	PCNXL2	Promoter	ENST00000484041
ENSG00000252501	RNU4-77P	Promoter	ENST00000516692
ENSG00000059588	TARBP1	Promoter	ENST00000483404
ENSG00000270710	RP11-293G6__B.8	Promoter	ENST00000603908
ENSG00000237845	RP5-940F7.2	Promoter	ENST00000438371
ENSG00000229291	RP4-580N22.2	Promoter	ENST00000443207
ENSG00000133019	CHRM3	Promoter	ENST00000255380	cholinergic receptor, muscarinic 3 [Source:HGNC Symbol;Acc:1952]
ENSG00000155816	FMN2	Promoter	ENST00000463398
ENSG00000230015	RP11-80B9.4	Promoter	ENST00000431139
ENSG00000223963	PRKRIRP8	Promoter	ENST00000447914
ENSG00000162843	WDR64	Promoter	ENST00000472717	WD repeat domain 64 [Source:HGNC Symbol;Acc:26570]
ENSG00000224625	TUBB8P6	Promoter	ENST00000436895
ENSG00000253326	RP11-261C10.7	Promoter	ENST00000517560
ENSG00000214837	RP11-261C10.3	Promoter	ENST00000427210
ENSG00000143702	CEP170	Promoter	ENST00000468254
ENSG00000236031	RP11-269F20.1	Promoter	ENST00000439849
ENSG00000121644	DESI2	Promoter	ENST00000302550	desumoylating isopeptidase 2 [Source:HGNC Symbol;Acc:24264]
ENSG00000185420	SMYD3	Promoter	ENST00000483072
ENSG00000227953	RP11-439E19.3	Promoter	ENST00000426089
ENSG00000197472	ZNF695	Promoter	ENST00000479214	zinc finger protein 695 [Source:HGNC Symbol;Acc:30954]
ENSG00000197617	VN1R5	Promoter	ENST00000472952
ENSG00000171163	ZNF692	Promoter	ENST00000462037
ENSG00000200495	RNU6-1205P	Promoter	ENST00000363625
ENSG00000233084	AL672183.2	Promoter	ENST00000430973
ENSG00000233633	AC093326.3	Promoter	ENST00000444079
ENSG00000032389	TSSC1	Promoter	ENST00000470625
ENSG00000236008	AC011747.4	Promoter	ENST00000454224
ENSG00000118965	WDR35	Promoter	ENST00000445063	WD repeat domain 35 [Source:HGNC Symbol;Acc:29250]
ENSG00000173960	UBXN2A	Promoter	ENST00000446425
ENSG00000230452	AC012457.2	Promoter	ENST00000431650
ENSG00000213699	SLC35F6	Promoter	ENST00000429494	solute carrier family 35, member F6 [Source:HGNC Symbol;Acc:26055]
ENSG00000138074	SLC5A6	Promoter	ENST00000310574	solute carrier family 5 (sodium-dependent vitamin transporter), member 6 [Source:HGNC Symbol;Acc:11041]
ENSG00000084774	CAD	Promoter	ENST00000475695
ENSG00000227938	AC104695.4	Promoter	ENST00000439700
ENSG00000163803	PLB1	Promoter	ENST00000473272
ENSG00000222232	RNA5SP89	Promoter	ENST00000410300
ENSG00000171103	TRMT61B	Promoter	ENST00000439947	tRNA methyltransferase 61 homolog B (S. cerevisiae) [Source:HGNC Symbol;Acc:26070]
ENSG00000189350	FAM179A	Promoter	ENST00000379558	family with sequence similarity 179, member A [Source:HGNC Symbol;Acc:33715]
ENSG00000115295	CLIP4	Promoter	ENST00000401605	CAP-GLY domain containing linker protein family, member 4 [Source:HGNC Symbol;Acc:26108]
ENSG00000171094	ALK	Promoter	ENST00000498037
ENSG00000233862	AC016907.3	Promoter	ENST00000453606
ENSG00000162961	DPY30	Promoter	ENST00000446765
ENSG00000265057	MIR4765	Promoter	ENST00000585007
ENSG00000018699	TTC27	Promoter	ENST00000428527	tetratricopeptide repeat domain 27 [Source:HGNC Symbol;Acc:25986]
ENSG00000119812	FAM98A	Promoter	ENST00000475122
ENSG00000233752	AC009414.1	Promoter	ENST00000427200
ENSG00000150938	CRIM1	Promoter	ENST00000413985	cysteine rich transmembrane BMP regulator 1 (chordin-like) [Source:HGNC Symbol;Acc:2359]
ENSG00000270677	RP11-294L11.1	Promoter	ENST00000604736
ENSG00000008869	HEATR5B	Promoter	ENST00000425467	HEAT repeat containing 5B [Source:HGNC Symbol;Acc:29273]
ENSG00000003509	NDUFAF7	Promoter	ENST00000419278
ENSG00000115841	RMDN2	Promoter	ENST00000417700	regulator of microtubule dynamics 2 [Source:HGNC Symbol;Acc:26567]
ENSG00000163214	DHX57	Promoter	ENST00000492042
ENSG00000214694	ARHGEF33	Promoter	ENST00000398800	Rho guanine nucleotide exchange factor (GEF) 33 [Source:HGNC Symbol;Acc:37252]
ENSG00000265905	RN7SL96P	Promoter	ENST00000582641
ENSG00000231312	AC007246.3	Promoter	ENST00000366187
ENSG00000227028	SLC8A1-AS1	Promoter	ENST00000444629
ENSG00000224875	AC083949.1	Promoter	ENST00000422013
ENSG00000143924	EML4	Promoter	ENST00000480320
ENSG00000057935	MTA3	Promoter	ENST00000490611
ENSG00000224739	AC016735.1	Promoter	ENST00000457457
ENSG00000230587	AC093609.1	Promoter	ENST00000434020
ENSG00000152518	ZFP36L2	Promoter	ENST00000282388	ZFP36 ring finger protein-like 2 [Source:HGNC Symbol;Acc:1108]
ENSG00000152527	PLEKHH2	Promoter	ENST00000493408
ENSG00000259439	RP11-89K21.1	Promoter	ENST00000437916
ENSG00000205054	AC009236.1	Promoter	ENST00000427020
ENSG00000068784	SRBD1	Promoter	ENST00000490133
ENSG00000233829	AC017078.1	Promoter	ENST00000416146
ENSG00000171132	PRKCE	Promoter	ENST00000498388
ENSG00000231336	AC017006.3	Promoter	ENST00000450080
ENSG00000116016	EPAS1	Promoter	ENST00000460015
ENSG00000250565	ATP6V1E2	Promoter	ENST00000524249
ENSG00000226087	AC106869.2	Promoter	ENST00000444361
ENSG00000119888	EPCAM	Promoter	ENST00000263735	epithelial cell adhesion molecule [Source:HGNC Symbol;Acc:11529]
ENSG00000095002	MSH2	Promoter	ENST00000467323
ENSG00000138081	FBXO11	Promoter	ENST00000470899
ENSG00000236549	AC079807.3	Promoter	ENST00000422792
ENSG00000226473	AC079807.1	Promoter	ENST00000429993
ENSG00000243244	STON1	Promoter	ENST00000484110
ENSG00000239995	AC073082.3	Promoter	ENST00000458482
ENSG00000170820	FSHR	Promoter	ENST00000406846	follicle stimulating hormone receptor [Source:HGNC Symbol;Acc:3969]
ENSG00000212580	SNORA75	Promoter	ENST00000391278
ENSG00000225842	AC139712.1	Promoter	ENST00000424302
ENSG00000232604	AC010967.3	Promoter	ENST00000418451
ENSG00000228033	AC010967.2	Promoter	ENST00000421575
ENSG00000115239	GPR75-ASB3	Promoter	ENST00000482339
ENSG00000068878	PSME4	Promoter	ENST00000475694
ENSG00000177994	C2orf73	Promoter	ENST00000486488	chromosome 2 open reading frame 73 [Source:HGNC Symbol;Acc:26861]
ENSG00000115306	SPTBN1	Promoter	ENST00000333896	spectrin, beta, non-erythrocytic 1 [Source:HGNC Symbol;Acc:11275]
ENSG00000115355	CCDC88A	Promoter	ENST00000426576	coiled-coil domain containing 88A [Source:HGNC Symbol;Acc:25523]
ENSG00000163001	CCDC104	Promoter	ENST00000490934
ENSG00000202344	RN7SKP208	Promoter	ENST00000365474
ENSG00000028116	VRK2	Promoter	ENST00000435505	vaccinia related kinase 2 [Source:HGNC Symbol;Acc:12719]
ENSG00000271955	RP11-444A22.1	Promoter	ENST00000606382
ENSG00000119866	BCL11A	Promoter	ENST00000492272
ENSG00000162929	KIAA1841	Promoter	ENST00000453873	KIAA1841 [Source:HGNC Symbol;Acc:29387]
ENSG00000115464	USP34	Promoter	ENST00000492604
ENSG00000213486	AC108039.1	Promoter	ENST00000456719
ENSG00000170264	FAM161A	Promoter	ENST00000478494
ENSG00000229839	AC018462.2	Promoter	ENST00000425966
ENSG00000115507	OTX1	Promoter	ENST00000366671	orthodenticle homeobox 1 [Source:HGNC Symbol;Acc:8521]
ENSG00000228079	AC012368.1	Promoter	ENST00000423539
ENSG00000226756	AC007365.3	Promoter	ENST00000439964
ENSG00000143995	MEIS1	Promoter	ENST00000542964	Meis homeobox 1 [Source:HGNC Symbol;Acc:7000]
ENSG00000236780	AC078941.1	Promoter	ENST00000447453
ENSG00000197223	C1D	Promoter	ENST00000470189
ENSG00000243667	WDR92	Promoter	ENST00000457114	WD repeat domain 92 [Source:HGNC Symbol;Acc:25176]
ENSG00000119865	CNRIP1	Promoter	ENST00000409559	cannabinoid receptor interacting protein 1 [Source:HGNC Symbol;Acc:24546]
ENSG00000204923	FBXO48	Promoter	ENST00000377957	F-box protein 48 [Source:HGNC Symbol;Acc:33857]
ENSG00000169604	ANTXR1	Promoter	ENST00000303714	anthrax toxin receptor 1 [Source:HGNC Symbol;Acc:21014]
ENSG00000196975	ANXA4	Promoter	ENST00000484219
ENSG00000239072	snoU13	Promoter	ENST00000459231
ENSG00000226505	AC016700.3	Promoter	ENST00000442326
ENSG00000116005	PCYOX1	Promoter	ENST00000480949
ENSG00000235035	AC007395.3	Promoter	ENST00000457851
ENSG00000075340	ADD2	Promoter	ENST00000415348	adducin 2 (beta) [Source:HGNC Symbol;Acc:244]
ENSG00000124370	MCEE	Promoter	ENST00000244217	methylmalonyl CoA epimerase [Source:HGNC Symbol;Acc:16732]
ENSG00000075292	ZNF638	Promoter	ENST00000437658	zinc finger protein 638 [Source:HGNC Symbol;Acc:17894]
ENSG00000135636	DYSF	Promoter	ENST00000409651	dysferlin, limb girdle muscular dystrophy 2B (autosomal recessive) [Source:HGNC Symbol;Acc:3097]
ENSG00000144040	SFXN5	Promoter	ENST00000482542
ENSG00000124356	STAMBP	Promoter	ENST00000478946
ENSG00000114978	MOB1A	Promoter	ENST00000409969	MOB kinase activator 1A [Source:HGNC Symbol;Acc:16015]
ENSG00000065911	MTHFD2	Promoter	ENST00000462026
ENSG00000204843	DCTN1	Promoter	ENST00000407639	dynactin 1 [Source:HGNC Symbol;Acc:2711]
ENSG00000115275	MOGS	Promoter	ENST00000233616	mannosyl-oligosaccharide glucosidase [Source:HGNC Symbol;Acc:24862]
ENSG00000179528	LBX2	Promoter	ENST00000377566	ladybird homeobox 2 [Source:HGNC Symbol;Acc:15525]
ENSG00000204792	AC104135.3	Promoter	ENST00000377469
ENSG00000115364	MRPL19	Promoter	ENST00000493686
ENSG00000200028	RNA5SP98	Promoter	ENST00000363158
ENSG00000237077	AC105399.2	Promoter	ENST00000422418
ENSG00000229494	AC012494.1	Promoter	ENST00000439259
ENSG00000066032	CTNNA2	Promoter	ENST00000508970
ENSG00000269417	AC022210.1	Promoter	ENST00000595179
ENSG00000230299	AC093162.3	Promoter	ENST00000419682
ENSG00000221579	AC093162.1	Promoter	ENST00000408652
ENSG00000042493	CAPG	Promoter	ENST00000263867	capping protein (actin filament), gelsolin-like [Source:HGNC Symbol;Acc:1474]
ENSG00000244399	RN7SL251P	Promoter	ENST00000464175
ENSG00000266577	RN7SL830P	Promoter	ENST00000578841
ENSG00000118640	VAMP8	Promoter	ENST00000263864	vesicle-associated membrane protein 8 [Source:HGNC Symbol;Acc:12647]
ENSG00000168899	VAMP5	Promoter	ENST00000462451
ENSG00000168878	SFTPB	Promoter	ENST00000494165	surfactant protein B [Source:HGNC Symbol;Acc:10801]
ENSG00000199687	RNU1-38P	Promoter	ENST00000362817
ENSG00000115525	ST3GAL5	Promoter	ENST00000393805	ST3 beta-galactoside alpha-2,3-sialyltransferase 5 [Source:HGNC Symbol;Acc:10872]
ENSG00000132300	PTCD3	Promoter	ENST00000464541
ENSG00000115561	CHMP3	Promoter	ENST00000409810
ENSG00000233673	ANAPC1P1	Promoter	ENST00000426186
ENSG00000213605	AC111200.2	Promoter	ENST00000358778
ENSG00000187627	RGPD1	Promoter	ENST00000428128	RANBP2-like and GRIP domain containing 1 [Source:HGNC Symbol;Acc:32414]
ENSG00000225049	AC068279.2	Promoter	ENST00000453126
ENSG00000234231	AC093616.4	Promoter	ENST00000427434
ENSG00000172086	KRCC1	Promoter	ENST00000347055	lysine-rich coiled-coil 1 [Source:HGNC Symbol;Acc:28039]
ENSG00000172071	EIF2AK3	Promoter	ENST00000470706
ENSG00000211598	IGKV4-1	Promoter	ENST00000390243	immunoglobulin kappa variable 4-1 [Source:HGNC Symbol;Acc:5834]
ENSG00000211599	IGKV5-2	Promoter	ENST00000390244	immunoglobulin kappa variable 5-2 [Source:HGNC Symbol;Acc:5835]
ENSG00000253265	IGKV2-14	Promoter	ENST00000517571
ENSG00000253732	IGKV2-19	Promoter	ENST00000518132
ENSG00000244116	IGKV2-28	Promoter	ENST00000482769	immunoglobulin kappa variable 2-28 [Source:HGNC Symbol;Acc:5783]
ENSG00000242580	IGKV1D-43	Promoter	ENST00000468879	immunoglobulin kappa variable 1D-43 [Source:HGNC Symbol;Acc:5758]
ENSG00000228325	RP11-685N3.1	Promoter	ENST00000443397
ENSG00000226615	AC018696.1	Promoter	ENST00000428749
ENSG00000143429	AC027612.6	Promoter	ENST00000544283
ENSG00000184303	DRD5P1	Promoter	ENST00000456605
ENSG00000144010	TRIM43B	Promoter	ENST00000454263
ENSG00000236431	AC009237.11	Promoter	ENST00000445492
ENSG00000204699	UBTFL3	Promoter	ENST00000377168
ENSG00000204685	AC012307.3	Promoter	ENST00000432267
ENSG00000114988	LMAN2L	Promoter	ENST00000264963	lectin, mannose-binding 2-like [Source:HGNC Symbol;Acc:19263]
ENSG00000135976	ANKRD36	Promoter	ENST00000494336
ENSG00000241481	AC159540.2	Promoter	ENST00000480208
ENSG00000228970	UBTFL6	Promoter	ENST00000593671
ENSG00000269383	AC012493.2	Promoter	ENST00000595083	Uncharacterized protein [Source:UniProtKB/TrEMBL;Acc:M0R312]
ENSG00000234988	AC068538.4	Promoter	ENST00000414647
ENSG00000071082	RPL31	Promoter	ENST00000409000	ribosomal protein L31 [Source:HGNC Symbol;Acc:10334]
ENSG00000223947	AC016738.4	Promoter	ENST00000452364
ENSG00000204634	TBC1D8	Promoter	ENST00000494011
ENSG00000115594	IL1R1	Promoter	ENST00000409589	interleukin 1 receptor, type I [Source:HGNC Symbol;Acc:5993]
ENSG00000268809	AC012360.2	Promoter	ENST00000595531	LOC644617 protein; Uncharacterized protein [Source:UniProtKB/TrEMBL;Acc:Q96FE4]
ENSG00000115652	UXS1	Promoter	ENST00000497604
ENSG00000213295	AC092106.2	Promoter	ENST00000444291
ENSG00000225588	AC096669.1	Promoter	ENST00000422203
ENSG00000231221	AC023672.2	Promoter	ENST00000424355
ENSG00000271284	RP11-465O11.1	Promoter	ENST00000603004
ENSG00000135968	GCC2	Promoter	ENST00000309863	GRIP and coiled-coil domain containing 2 [Source:HGNC Symbol;Acc:23218]
ENSG00000169756	LIMS1	Promoter	ENST00000332345	LIM and senescent cell antigen-like domains 1 [Source:HGNC Symbol;Acc:6616]
ENSG00000256977	LIMS3	Promoter	ENST00000487150
ENSG00000186148	AC013271.3	Promoter	ENST00000303002
ENSG00000235721	AC013268.3	Promoter	ENST00000262716
ENSG00000233370	AC092664.1	Promoter	ENST00000418944
ENSG00000184115	RP13-1039J1.2	Promoter	ENST00000488671
ENSG00000183054	RGPD6	Promoter	ENST00000473101
ENSG00000235881	AC114776.3	Promoter	ENST00000414159
ENSG00000271590	RP11-181E10.3	Promoter	ENST00000603748
ENSG00000172965	MIR4435-1HG	Promoter	ENST00000451884
ENSG00000228615	AC093166.3	Promoter	ENST00000455969
ENSG00000153107	ANAPC1	Promoter	ENST00000464695
ENSG00000230958	AC093166.4	Promoter	ENST00000448785
ENSG00000232277	AC104651.3	Promoter	ENST00000447549
ENSG00000169629	RGPD8	Promoter	ENST00000496537	RANBP2-like and GRIP domain containing 8 [Source:HGNC Symbol;Acc:9849]
ENSG00000231747	AC079922.2	Promoter	ENST00000443291
ENSG00000136688	IL36G	Promoter	ENST00000376489	interleukin 36, gamma [Source:HGNC Symbol;Acc:15741]
ENSG00000125637	PSD4	Promoter	ENST00000493329
ENSG00000189223	AC016683.6	Promoter	ENST00000456685
ENSG00000184492	FOXD4L1	Promoter	ENST00000306507	forkhead box D4-like 1 [Source:HGNC Symbol;Acc:18521]
ENSG00000225398	RP11-395L14.5	Promoter	ENST00000421970
ENSG00000232723	AC013399.3	Promoter	ENST00000450311
ENSG00000155438	MKI67IP	Promoter	ENST00000285814	MKI67 (FHA domain) interacting nucleolar phosphoprotein [Source:HGNC Symbol;Acc:17838]
ENSG00000136717	BIN1	Promoter	ENST00000462958
ENSG00000163166	IWS1	Promoter	ENST00000497888
ENSG00000169994	MYO7B	Promoter	ENST00000437387	myosin VIIB [Source:HGNC Symbol;Acc:7607]
ENSG00000204399	AC012306.2	Promoter	ENST00000423267
ENSG00000250207	AC079776.6	Promoter	ENST00000511039
ENSG00000224352	AC132479.4	Promoter	ENST00000449160
ENSG00000212199	RNU6-127P	Promoter	ENST00000390897
ENSG00000270930	RP11-433A19.1	Promoter	ENST00000605465
ENSG00000230992	FAM201B	Promoter	ENST00000545408
ENSG00000115866	DARS	Promoter	ENST00000264161	aspartyl-tRNA synthetase [Source:HGNC Symbol;Acc:2678]
ENSG00000121966	CXCR4	Promoter	ENST00000409817	chemokine (C-X-C motif) receptor 4 [Source:HGNC Symbol;Acc:2561]
ENSG00000080345	RIF1	Promoter	ENST00000457745
ENSG00000153237	CCDC148	Promoter	ENST00000409187	coiled-coil domain containing 148 [Source:HGNC Symbol;Acc:25191]
ENSG00000225369	AC009506.2	Promoter	ENST00000420635
ENSG00000136535	TBR1	Promoter	ENST00000389554	T-box, brain, 1 [Source:HGNC Symbol;Acc:11590]
ENSG00000078098	FAP	Promoter	ENST00000480044
ENSG00000144357	UBR3	Promoter	ENST00000430321	ubiquitin protein ligase E3 component n-recognin 3 (putative) [Source:HGNC Symbol;Acc:30467]
ENSG00000172878	METAP1D	Promoter	ENST00000491440
ENSG00000091428	RAPGEF4	Promoter	ENST00000484645
ENSG00000260868	RP11-394I13.1	Promoter	ENST00000563759
ENSG00000138430	OLA1	Promoter	ENST00000392560
ENSG00000144306	SCRN3	Promoter	ENST00000548921
ENSG00000115966	ATF2	Promoter	ENST00000264110	activating transcription factor 2 [Source:HGNC Symbol;Acc:784]
ENSG00000237260	AC073069.2	Promoter	ENST00000428657
ENSG00000213069	KRT8P40	Promoter	ENST00000392131
ENSG00000188738	FSIP2	Promoter	ENST00000415915	fibrous sheath interacting protein 2 [Source:HGNC Symbol;Acc:21675]
ENSG00000252004	AC068718.2	Promoter	ENST00000516195
ENSG00000115368	WDR75	Promoter	ENST00000498365
ENSG00000198130	HIBCH	Promoter	ENST00000486981
ENSG00000228509	AC006460.2	Promoter	ENST00000421437
ENSG00000115419	GLS	Promoter	ENST00000320717	glutaminase [Source:HGNC Symbol;Acc:4331]
ENSG00000128641	MYO1B	Promoter	ENST00000438652	myosin IB [Source:HGNC Symbol;Acc:7596]
ENSG00000223466	AC064834.2	Promoter	ENST00000452381
ENSG00000272211	RP11-347P5.1	Promoter	ENST00000606818
ENSG00000144395	CCDC150	Promoter	ENST00000494389
ENSG00000119041	GTF3C3	Promoter	ENST00000470386
ENSG00000222017	AC011997.1	Promoter	ENST00000409845	Uncharacterized protein [Source:UniProtKB/TrEMBL;Acc:B9A002]
ENSG00000236653	AC005235.1	Promoter	ENST00000451266
ENSG00000155744	FAM126B	Promoter	ENST00000494881
ENSG00000232719	RP11-13J8.1	Promoter	ENST00000448256
ENSG00000155754	ALS2CR11	Promoter	ENST00000482942
ENSG00000155760	FZD7	Promoter	ENST00000286201	frizzled family receptor 7 [Source:HGNC Symbol;Acc:4045]
ENSG00000055044	NOP58	Promoter	ENST00000492688
ENSG00000233311	AC009960.3	Promoter	ENST00000430139
ENSG00000138442	WDR12	Promoter	ENST00000464820
ENSG00000204196	AC011737.2	Promoter	ENST00000431098
ENSG00000138443	ABI2	Promoter	ENST00000454023	abl-interactor 2 [Source:HGNC Symbol;Acc:24011]
ENSG00000144401	METTL21A	Promoter	ENST00000448823	methyltransferase like 21A [Source:HGNC Symbol;Acc:30476]
ENSG00000178385	PLEKHM3	Promoter	ENST00000427836	pleckstrin homology domain containing, family M, member 3 [Source:HGNC Symbol;Acc:34006]
ENSG00000263524	AC016697.3	Promoter	ENST00000582859
ENSG00000138376	BARD1	Promoter	ENST00000260947	BRCA1 associated RING domain 1 [Source:HGNC Symbol;Acc:952]
ENSG00000115425	PECR	Promoter	ENST00000461330
ENSG00000144580	RQCD1	Promoter	ENST00000473626
ENSG00000158552	ZFAND2B	Promoter	ENST00000409206	zinc finger, AN1-type domain 2B [Source:HGNC Symbol;Acc:25206]
ENSG00000127824	TUBA4A	Promoter	ENST00000248437	tubulin, alpha 4a [Source:HGNC Symbol;Acc:12407]
ENSG00000135924	DNAJB2	Promoter	ENST00000336576	DnaJ (Hsp40) homolog, subfamily B, member 2 [Source:HGNC Symbol;Acc:5228]
ENSG00000175084	DES	Promoter	ENST00000373960	desmin [Source:HGNC Symbol;Acc:2770]
ENSG00000188760	TMEM198	Promoter	ENST00000344458	transmembrane protein 198 [Source:HGNC Symbol;Acc:33704]
ENSG00000236451	AC067956.1	Promoter	ENST00000414512
ENSG00000226666	HSPA9P1	Promoter	ENST00000432228
ENSG00000230621	AC080002.1	Promoter	ENST00000412635
ENSG00000221608	AC079235.1	Promoter	ENST00000408681
ENSG00000236432	AC097662.2	Promoter	ENST00000606119
ENSG00000168958	MFF	Promoter	ENST00000423098	mitochondrial fission factor [Source:HGNC Symbol;Acc:24858]
ENSG00000266382	MIR5703	Promoter	ENST00000582757
ENSG00000230047	AC017104.4	Promoter	ENST00000417000
ENSG00000168918	INPP5D	Promoter	ENST00000422935	inositol polyphosphate-5-phosphatase, 145kDa [Source:HGNC Symbol;Acc:6079]
ENSG00000235529	AGAP1-IT1	Promoter	ENST00000440498
ENSG00000234279	AC113618.1	Promoter	ENST00000448543
ENSG00000233608	TWIST2	Promoter	ENST00000448943	twist basic helix-loop-helix transcription factor 2 [Source:HGNC Symbol;Acc:20670]
ENSG00000226321	AC104809.3	Promoter	ENST00000420530	Putative ciliary rootlet coiled-coil protein-like 3 protein [Source:UniProtKB/Swiss-Prot;Acc:H7BZ55]
ENSG00000162804	SNED1	Promoter	ENST00000401884	sushi, nidogen and EGF-like domains 1 [Source:HGNC Symbol;Acc:24696]
ENSG00000115677	HDLBP	Promoter	ENST00000391976	high density lipoprotein binding protein [Source:HGNC Symbol;Acc:4857]
ENSG00000006607	FARP2	Promoter	ENST00000486736
ENSG00000168393	DTYMK	Promoter	ENST00000305784	deoxythymidylate kinase (thymidylate kinase) [Source:HGNC Symbol;Acc:3061]
ENSG00000220804	AC093642.5	Promoter	ENST00000456398
ENSG00000224160	CICP10	Promoter	ENST00000439497
ENSG00000134115	CNTN6	Promoter	ENST00000485257
ENSG00000234325	MRPS10P2	Promoter	ENST00000431226
ENSG00000236152	MRPS36P1	Promoter	ENST00000421291
ENSG00000163719	MTMR14	Promoter	ENST00000353332	myotubularin related protein 14 [Source:HGNC Symbol;Acc:26190]
ENSG00000125037	EMC3	Promoter	ENST00000429759	ER membrane protein complex subunit 3 [Source:HGNC Symbol;Acc:23999]
ENSG00000197548	ATG7	Promoter	ENST00000467121
ENSG00000132170	PPARG	Promoter	ENST00000397010	peroxisome proliferator-activated receptor gamma [Source:HGNC Symbol;Acc:9236]
ENSG00000163517	HDAC11	Promoter	ENST00000433119	histone deacetylase 11 [Source:HGNC Symbol;Acc:19086]
ENSG00000228242	AC093495.4	Promoter	ENST00000428681
ENSG00000177463	NR2C2	Promoter	ENST00000413118	nuclear receptor subfamily 2, group C, member 2 [Source:HGNC Symbol;Acc:7972]
ENSG00000230524	COL6A4P1	Promoter	ENST00000491915
ENSG00000206560	ANKRD28	Promoter	ENST00000462657
ENSG00000182568	SATB1	Promoter	ENST00000338745	SATB homeobox 1 [Source:HGNC Symbol;Acc:10541]
ENSG00000033867	SLC4A7	Promoter	ENST00000295736	solute carrier family 4, sodium bicarbonate cotransporter, member 7 [Source:HGNC Symbol;Acc:11033]
ENSG00000232766	AC098614.3	Promoter	ENST00000438957
ENSG00000227260	AC116035.1	Promoter	ENST00000450746
ENSG00000227339	THRAP3P1	Promoter	ENST00000411753
ENSG00000163527	STT3B	Promoter	ENST00000463044
ENSG00000170248	PDCD6IP	Promoter	ENST00000473593
ENSG00000144677	CTDSPL	Promoter	ENST00000443503	CTD (carboxy-terminal domain, RNA polymerase II, polypeptide A) small phosphatase-like [Source:HGNC Symbol;Acc:16890]
ENSG00000235257	AC093415.2	Promoter	ENST00000438136
ENSG00000008226	DLEC1	Promoter	ENST00000477260
ENSG00000144671	SLC22A14	Promoter	ENST00000496724
ENSG00000230683	DDTP1	Promoter	ENST00000443589
ENSG00000188846	RPL14	Promoter	ENST00000338970	ribosomal protein L14 [Source:HGNC Symbol;Acc:10305]
ENSG00000222872	RNU4-78P	Promoter	ENST00000410940
ENSG00000114812	VIPR1	Promoter	ENST00000433647	vasoactive intestinal peptide receptor 1 [Source:HGNC Symbol;Acc:12694]
ENSG00000114853	ZBTB47	Promoter	ENST00000232974	zinc finger and BTB domain containing 47 [Source:HGNC Symbol;Acc:26955]
ENSG00000144648	ACKR2	Promoter	ENST00000565749
ENSG00000160746	ANO10	Promoter	ENST00000486959
ENSG00000075914	EXOSC7	Promoter	ENST00000486727
ENSG00000163820	FYCO1	Promoter	ENST00000296137	FYVE and coiled-coil domain containing 1 [Source:HGNC Symbol;Acc:14673]
ENSG00000236736	UQCRC2P1	Promoter	ENST00000417777
ENSG00000160799	CCDC12	Promoter	ENST00000604367
ENSG00000160796	NBEAL2	Promoter	ENST00000443829	neurobeachin-like 2 [Source:HGNC Symbol;Acc:31928]
ENSG00000181555	SETD2	Promoter	ENST00000431180	SET domain containing 2 [Source:HGNC Symbol;Acc:18420]
ENSG00000266443	AC099778.1	Promoter	ENST00000583674
ENSG00000173473	SMARCC1	Promoter	ENST00000483847
ENSG00000266457	AC026318.1	Promoter	ENST00000577585
ENSG00000132153	DHX30	Promoter	ENST00000415400	DEAH (Asp-Glu-Ala-His) box helicase 30 [Source:HGNC Symbol;Acc:16716]
ENSG00000047849	MAP4	Promoter	ENST00000383737	microtubule-associated protein 4 [Source:HGNC Symbol;Acc:6862]
ENSG00000164051	CCDC51	Promoter	ENST00000447018	coiled-coil domain containing 51 [Source:HGNC Symbol;Acc:25714]
ENSG00000183396	TMEM89	Promoter	ENST00000330862	transmembrane protein 89 [Source:HGNC Symbol;Acc:32372]
ENSG00000068745	IP6K2	Promoter	ENST00000479914
ENSG00000198218	QRICH1	Promoter	ENST00000479449
ENSG00000235908	RHOA-IT1	Promoter	ENST00000428083
ENSG00000244730	RP13-1056D16.2	Promoter	ENST00000463176
ENSG00000001617	SEMA3F	Promoter	ENST00000420831	sema domain, immunoglobulin domain (Ig), short basic domain, secreted, (semaphorin) 3F [Source:HGNC Symbol;Acc:10728]
ENSG00000007402	CACNA2D2	Promoter	ENST00000483620
ENSG00000239732	TLR9	Promoter	ENST00000597542	toll-like receptor 9 [Source:HGNC Symbol;Acc:15633]
ENSG00000010318	PHF7	Promoter	ENST00000462532	PHD finger protein 7 [Source:HGNC Symbol;Acc:18458]
ENSG00000163930	BAP1	Promoter	ENST00000469613	BRCA1 associated protein-1 (ubiquitin carboxy-terminal hydrolase) [Source:HGNC Symbol;Acc:950]
ENSG00000251987	SNORD63	Promoter	ENST00000516178
ENSG00000114251	WNT5A	Promoter	ENST00000497817
ENSG00000210841	RNU6ATAC26P	Promoter	ENST00000388106
ENSG00000163681	SLMAP	Promoter	ENST00000476471
ENSG00000136068	FLNB	Promoter	ENST00000468939
ENSG00000168301	KCTD6	Promoter	ENST00000404589	potassium channel tetramerization domain containing 6 [Source:HGNC Symbol;Acc:22235]
ENSG00000163634	THOC7	Promoter	ENST00000473141
ENSG00000163635	ATXN7	Promoter	ENST00000487717	ataxin 7 [Source:HGNC Symbol;Acc:10560]
ENSG00000241665	RN7SL418P	Promoter	ENST00000473031
ENSG00000242586	RP11-481N16.1	Promoter	ENST00000498629
ENSG00000251727	RNU6-488P	Promoter	ENST00000515918
ENSG00000239589	LINC00879	Promoter	ENST00000466560
ENSG00000244681	MTHFD2P1	Promoter	ENST00000489784
ENSG00000080224	EPHA6	Promoter	ENST00000503760	EPH receptor A6 [Source:HGNC Symbol;Acc:19296]
ENSG00000080819	CPOX	Promoter	ENST00000512905	coproporphyrinogen oxidase [Source:HGNC Symbol;Acc:2321]
ENSG00000064225	ST3GAL6	Promoter	ENST00000489112
ENSG00000057019	DCBLD2	Promoter	ENST00000496736
ENSG00000252989	SNORA31	Promoter	ENST00000517180
ENSG00000154175	ABI3BP	Promoter	ENST00000528305	ABI family, member 3 (NESH) binding protein [Source:HGNC Symbol;Acc:17265]
ENSG00000114391	RPL24	Promoter	ENST00000464595
ENSG00000265076	AC016970.1	Promoter	ENST00000579051
ENSG00000243635	RP11-281P11.1	Promoter	ENST00000486888
ENSG00000170017	ALCAM	Promoter	ENST00000486979	activated leukocyte cell adhesion molecule [Source:HGNC Symbol;Acc:400]
ENSG00000239997	FCF1P3	Promoter	ENST00000496394
ENSG00000114439	BBX	Promoter	ENST00000415149	bobby sox homolog (Drosophila) [Source:HGNC Symbol;Acc:14422]
ENSG00000196776	CD47	Promoter	ENST00000471694
ENSG00000271249	RP11-424I3.1	Promoter	ENST00000603970
ENSG00000214380	RP11-457K10.2	Promoter	ENST00000488231
ENSG00000153283	CD96	Promoter	ENST00000460744	CD96 molecule [Source:HGNC Symbol;Acc:16892]
ENSG00000174500	GCSAM	Promoter	ENST00000308910	germinal center-associated, signaling and motility [Source:HGNC Symbol;Acc:20253]
ENSG00000172139	SLC9C1	Promoter	ENST00000471295	solute carrier family 9, subfamily C (Na+-transporting carboxylic acid decarboxylase), member 1 [Source:HGNC Symbol;Acc:31401]
ENSG00000243081	RP11-231E6.1	Promoter	ENST00000486726
ENSG00000238593	AC078785.1	Promoter	ENST00000458853
ENSG00000163611	SPICE1	Promoter	ENST00000467618	spindle and centriole associated protein 1 [Source:HGNC Symbol;Acc:25083]
ENSG00000072858	SIDT1	Promoter	ENST00000480746
ENSG00000178075	GRAMD1C	Promoter	ENST00000358160	GRAM domain containing 1C [Source:HGNC Symbol;Acc:25252]
ENSG00000241560	ZBTB20-AS1	Promoter	ENST00000496219
ENSG00000241295	ZBTB20-AS2	Promoter	ENST00000478301
ENSG00000181722	ZBTB20	Promoter	ENST00000479879
ENSG00000265433	MIR4447	Promoter	ENST00000580126
ENSG00000239994	RP11-169N13.4	Promoter	ENST00000489428
ENSG00000240471	PHBP8	Promoter	ENST00000493810
ENSG00000242622	RP11-18H7.1	Promoter	ENST00000484076
ENSG00000065518	NDUFB4	Promoter	ENST00000184266	NADH dehydrogenase (ubiquinone) 1 beta subcomplex, 4, 15kDa [Source:HGNC Symbol;Acc:7699]
ENSG00000145087	STXBP5L	Promoter	ENST00000273666	syntaxin binding protein 5-like [Source:HGNC Symbol;Acc:30757]
ENSG00000163406	SLC15A2	Promoter	ENST00000469422
ENSG00000145103	ILDR1	Promoter	ENST00000462014	immunoglobulin-like domain containing receptor 1 [Source:HGNC Symbol;Acc:28741]
ENSG00000221474	AC068754.1	Promoter	ENST00000408547
ENSG00000160124	CCDC58	Promoter	ENST00000479414	coiled-coil domain containing 58 [Source:HGNC Symbol;Acc:31136]
ENSG00000138496	PARP9	Promoter	ENST00000489652
ENSG00000173200	PARP15	Promoter	ENST00000473627
ENSG00000173193	PARP14	Promoter	ENST00000474669
ENSG00000082781	ITGB5	Promoter	ENST00000496703	integrin, beta 5 [Source:HGNC Symbol;Acc:6160]
ENSG00000173702	MUC13	Promoter	ENST00000311075	mucin 13, cell surface associated [Source:HGNC Symbol;Acc:7511]
ENSG00000250218	ALDH1L1-AS1	Promoter	ENST00000512384
ENSG00000144908	ALDH1L1	Promoter	ENST00000509952	aldehyde dehydrogenase 1 family, member L1 [Source:HGNC Symbol;Acc:3978]
ENSG00000214324	C3orf56	Promoter	ENST00000398112	chromosome 3 open reading frame 56 [Source:HGNC Symbol;Acc:32481]
ENSG00000114631	PODXL2	Promoter	ENST00000342480	podocalyxin-like 2 [Source:HGNC Symbol;Acc:17936]
ENSG00000058262	SEC61A1	Promoter	ENST00000464451	Sec61 alpha 1 subunit (S. cerevisiae) [Source:HGNC Symbol;Acc:18276]
ENSG00000175792	RUVBL1	Promoter	ENST00000585057	RuvB-like 1 (E. coli) [Source:HGNC Symbol;Acc:10474]
ENSG00000187695	RP11-723O4.6	Promoter	ENST00000511204	Uncharacterized protein FLJ43738 [Source:UniProtKB/Swiss-Prot;Acc:Q6ZUG5]
ENSG00000114656	KIAA1257	Promoter	ENST00000515659	KIAA1257 [Source:HGNC Symbol;Acc:29231]
ENSG00000206417	H1FX-AS1	Promoter	ENST00000511998
ENSG00000184897	H1FX	Promoter	ENST00000333762	H1 histone family, member X [Source:HGNC Symbol;Acc:4722]
ENSG00000270773	RP13-685P2.7	Promoter	ENST00000603123
ENSG00000178804	H1FOO	Promoter	ENST00000324382	H1 histone family, member O, oocyte-specific [Source:HGNC Symbol;Acc:18463]
ENSG00000196455	PIK3R4	Promoter	ENST00000508273	phosphoinositide-3-kinase, regulatory subunit 4 [Source:HGNC Symbol;Acc:8982]
ENSG00000017260	ATP2C1	Promoter	ENST00000513636
ENSG00000114670	NEK11	Promoter	ENST00000510926
ENSG00000196353	CPNE4	Promoter	ENST00000515418
ENSG00000129048	ACKR4	Promoter	ENST00000249887	atypical chemokine receptor 4 [Source:HGNC Symbol;Acc:1611]
ENSG00000240303	ACAD11	Promoter	ENST00000510100	acyl-CoA dehydrogenase family, member 11 [Source:HGNC Symbol;Acc:30211]
ENSG00000081307	UBA5	Promoter	ENST00000494112
ENSG00000170819	BFSP2	Promoter	ENST00000511434
ENSG00000250983	RP11-91K8.2	Promoter	ENST00000512424
ENSG00000163785	RYK	Promoter	ENST00000484106
ENSG00000249691	RP11-445J14.1	Promoter	ENST00000509658
ENSG00000174579	MSL2	Promoter	ENST00000481989	male-specific lethal 2 homolog (Drosophila) [Source:HGNC Symbol;Acc:25544]
ENSG00000118007	STAG1	Promoter	ENST00000536929	stromal antigen 1 [Source:HGNC Symbol;Acc:11354]
ENSG00000252914	RNU6-789P	Promoter	ENST00000517105
ENSG00000158092	NCK1	Promoter	ENST00000288986	NCK adaptor protein 1 [Source:HGNC Symbol;Acc:7664]
ENSG00000158186	MRAS	Promoter	ENST00000289104	muscle RAS oncogene homolog [Source:HGNC Symbol;Acc:7227]
ENSG00000241899	RP11-340E6.2	Promoter	ENST00000492841
ENSG00000175066	GK5	Promoter	ENST00000463349	glycerol kinase 5 (putative) [Source:HGNC Symbol;Acc:28635]
ENSG00000243733	RP11-80H8.3	Promoter	ENST00000492307
ENSG00000241679	RP11-80H8.4	Promoter	ENST00000465880
ENSG00000114698	PLSCR4	Promoter	ENST00000475019
ENSG00000153002	CPB1	Promoter	ENST00000494888	carboxypeptidase B1 (tissue) [Source:HGNC Symbol;Acc:2299]
ENSG00000239718	HLTF-AS1	Promoter	ENST00000492461
ENSG00000018408	WWTR1	Promoter	ENST00000465804	WW domain containing transcription regulator 1 [Source:HGNC Symbol;Acc:24042]
ENSG00000120742	SERP1	Promoter	ENST00000239944	stress-associated endoplasmic reticulum protein 1 [Source:HGNC Symbol;Acc:10759]
ENSG00000198843	SELT	Promoter	ENST00000471696	selenoprotein T precursor [Source:RefSeq peptide;Acc:NP_057359]
ENSG00000271711	RP11-392O18.2	Promoter	ENST00000604339
ENSG00000240137	RP11-103G8.2	Promoter	ENST00000475393
ENSG00000239265	CLRN1-AS1	Promoter	ENST00000465576
ENSG00000197953	AADACL2	Promoter	ENST00000445270	arylacetamide deacetylase-like 2 [Source:HGNC Symbol;Acc:24427]
ENSG00000250271	RP11-64D22.5	Promoter	ENST00000485020
ENSG00000198829	SUCNR1	Promoter	ENST00000362032	succinate receptor 1 [Source:HGNC Symbol;Acc:4542]
ENSG00000242908	RP11-454C18.2	Promoter	ENST00000483843
ENSG00000243305	RP11-362A9.3	Promoter	ENST00000463255
ENSG00000196549	MME	Promoter	ENST00000492661	membrane metallo-endopeptidase [Source:HGNC Symbol;Acc:7154]
ENSG00000240666	MME-AS1	Promoter	ENST00000484721
ENSG00000114805	PLCH1	Promoter	ENST00000494598	phospholipase C, eta 1 [Source:HGNC Symbol;Acc:29185]
ENSG00000242017	ALG1L15P	Promoter	ENST00000482834
ENSG00000240875	LINC00886	Promoter	ENST00000472943
ENSG00000243150	RP11-538P18.2	Promoter	ENST00000475981
ENSG00000168827	GFM1	Promoter	ENST00000312756
ENSG00000264146	AC021654.1	Promoter	ENST00000579369
ENSG00000169251	NMD3	Promoter	ENST00000468606	NMD3 homolog (S. cerevisiae) [Source:HGNC Symbol;Acc:24250]
ENSG00000240138	EEF1GP4	Promoter	ENST00000467631
ENSG00000265090	AC104637.1	Promoter	ENST00000584623
ENSG00000220343	RP11-440K22.1	Promoter	ENST00000407723
ENSG00000244706	RP11-298O21.3	Promoter	ENST00000470523
ENSG00000266363	AC069243.1	Promoter	ENST00000584981
ENSG00000206120	EGFEM1P	Promoter	ENST00000483846
ENSG00000163558	PRKCI	Promoter	ENST00000476635
ENSG00000136603	SKIL	Promoter	ENST00000477216
ENSG00000163584	RPL22L1	Promoter	ENST00000295830	ribosomal protein L22-like 1 [Source:HGNC Symbol;Acc:27610]
ENSG00000224611	AC007919.18	Promoter	ENST00000429380
ENSG00000144962	SPATA16	Promoter	ENST00000351008	spermatogenesis associated 16 [Source:HGNC Symbol;Acc:29935]
ENSG00000177694	NAALADL2	Promoter	ENST00000489299
ENSG00000237978	RP11-385J1.2	Promoter	ENST00000421498
ENSG00000172667	ZMAT3	Promoter	ENST00000311417	zinc finger, matrin-type 3 [Source:HGNC Symbol;Acc:29983]
ENSG00000171121	KCNMB3	Promoter	ENST00000486944
ENSG00000260743	RP11-255C15.3	Promoter	ENST00000569932
ENSG00000114416	FXR1	Promoter	ENST00000461801
ENSG00000240063	RP11-225N10.1	Promoter	ENST00000488882
ENSG00000058063	ATP11B	Promoter	ENST00000482070	ATPase, class VI, type 11B [Source:HGNC Symbol;Acc:13553]
ENSG00000043093	DCUN1D1	Promoter	ENST00000292782	DCN1, defective in cullin neddylation 1, domain containing 1 [Source:HGNC Symbol;Acc:18184]
ENSG00000053524	MCF2L2	Promoter	ENST00000468976
ENSG00000176597	B3GNT5	Promoter	ENST00000496270
ENSG00000163872	YEATS2	Promoter	ENST00000432781	YEATS domain containing 2 [Source:HGNC Symbol;Acc:25489]
ENSG00000233885	YEATS2-AS1	Promoter	ENST00000425008
ENSG00000175193	PARL	Promoter	ENST00000418450	presenilin associated, rhomboid-like [Source:HGNC Symbol;Acc:18253]
ENSG00000114770	ABCC5	Promoter	ENST00000265586	ATP-binding cassette, sub-family C (CFTR/MRP), member 5 [Source:HGNC Symbol;Acc:56]
ENSG00000223529	EEF1A1P8	Promoter	ENST00000419025
ENSG00000145194	ECE2	Promoter	ENST00000359140	endothelin converting enzyme 2 [Source:HGNC Symbol;Acc:13275]
ENSG00000175166	PSMD2	Promoter	ENST00000310118	proteasome (prosome, macropain) 26S subunit, non-ATPase, 2 [Source:HGNC Symbol;Acc:9559]
ENSG00000156931	VPS8	Promoter	ENST00000458721	vacuolar protein sorting 8 homolog (S. cerevisiae) [Source:HGNC Symbol;Acc:29122]
ENSG00000073803	MAP3K13	Promoter	ENST00000265026	mitogen-activated protein kinase kinase kinase 13 [Source:HGNC Symbol;Acc:6852]
ENSG00000073792	IGF2BP2	Promoter	ENST00000494906
ENSG00000171658	RP11-443P15.2	Promoter	ENST00000423298
ENSG00000090520	DNAJB11	Promoter	ENST00000439351	DnaJ (Hsp40) homolog, subfamily B, member 11 [Source:HGNC Symbol;Acc:14889]
ENSG00000197099	RP11-573D15.8	Promoter	ENST00000596632
ENSG00000163918	RFC4	Promoter	ENST00000433496	replication factor C (activator 1) 4, 37kDa [Source:HGNC Symbol;Acc:9972]
ENSG00000073849	ST6GAL1	Promoter	ENST00000448449	ST6 beta-galactosamide alpha-2,6-sialyltranferase 1 [Source:HGNC Symbol;Acc:10860]
ENSG00000127241	MASP1	Promoter	ENST00000468121
ENSG00000234238	RP11-430L16.1	Promoter	ENST00000449845
ENSG00000213132	AC022498.1	Promoter	ENST00000392468	Uncharacterized protein [Source:UniProtKB/TrEMBL;Acc:E7EQ38]
ENSG00000145012	LPP	Promoter	ENST00000494233
ENSG00000188001	TPRG1	Promoter	ENST00000345063	tumor protein p63 regulated 1 [Source:HGNC Symbol;Acc:24759]
ENSG00000073282	TP63	Promoter	ENST00000486398
ENSG00000090530	LEPREL1	Promoter	ENST00000490940
ENSG00000252733	AC067718.1	Promoter	ENST00000516924
ENSG00000238077	RP11-198M8.1	Promoter	ENST00000457517
ENSG00000228730	RP11-95L3.2	Promoter	ENST00000438156
ENSG00000188729	OSTN	Promoter	ENST00000339051	osteocrin [Source:HGNC Symbol;Acc:29961]
ENSG00000188958	UTS2B	Promoter	ENST00000463450
ENSG00000237653	RP11-655G22.2	Promoter	ENST00000434379
ENSG00000232353	RP11-655G22.1	Promoter	ENST00000452657
ENSG00000127249	ATP13A4	Promoter	ENST00000474776
ENSG00000198836	OPA1	Promoter	ENST00000483516
ENSG00000230102	RP11-407B7.1	Promoter	ENST00000458224
ENSG00000225742	RP11-513G11.4	Promoter	ENST00000432908
ENSG00000133657	ATP13A3	Promoter	ENST00000497567
ENSG00000041802	LSG1	Promoter	ENST00000475763
ENSG00000236425	AC090018.1	Promoter	ENST00000420238
ENSG00000271662	RP11-141C7.3	Promoter	ENST00000603917
ENSG00000242086	LINC00969	Promoter	ENST00000599448
ENSG00000145113	MUC4	Promoter	ENST00000486425
ENSG00000061938	TNK2	Promoter	ENST00000381916	tyrosine kinase, non-receptor, 2 [Source:HGNC Symbol;Acc:19297]
ENSG00000231464	AC024937.4	Promoter	ENST00000411669
ENSG00000235897	TM4SF19-AS1	Promoter	ENST00000420226
ENSG00000213123	TCTEX1D2	Promoter	ENST00000431391	Tctex1 domain containing 2 [Source:HGNC Symbol;Acc:28482]
ENSG00000185798	WDR53	Promoter	ENST00000456677	WD repeat domain 53 [Source:HGNC Symbol;Acc:28786]
ENSG00000119231	SENP5	Promoter	ENST00000489744
ENSG00000233487	AC011322.1	Promoter	ENST00000445739
ENSG00000228109	MFI2-AS1	Promoter	ENST00000415244
ENSG00000163975	MFI2	Promoter	ENST00000469783
ENSG00000161267	BDH1	Promoter	ENST00000434143	3-hydroxybutyrate dehydrogenase, type 1 [Source:HGNC Symbol;Acc:1027]
ENSG00000145016	KIAA0226	Promoter	ENST00000471364
ENSG00000122068	FYTTD1	Promoter	ENST00000492360
ENSG00000199306	RNU6-858P	Promoter	ENST00000362436
ENSG00000260262	RP11-440L14.3	Promoter	ENST00000568585
ENSG00000270195	RP11-572O17.1	Promoter	ENST00000605571
ENSG00000168826	ZBTB49	Promoter	ENST00000504302	zinc finger and BTB domain containing 49 [Source:HGNC Symbol;Acc:19883]
ENSG00000228919	AC097381.1	Promoter	ENST00000429019
ENSG00000155275	TRMT44	Promoter	ENST00000528167
ENSG00000233136	USP17L11	Promoter	ENST00000457736	ubiquitin specific peptidase 17-like family member 11 [Source:HGNC Symbol;Acc:44439]
ENSG00000249482	USP17L14P	Promoter	ENST00000504838
ENSG00000249104	USP17L17	Promoter	ENST00000511568	ubiquitin specific peptidase 17-like family member 17 [Source:HGNC Symbol;Acc:44445]
ENSG00000249811	USP17L21	Promoter	ENST00000506414	ubiquitin specific peptidase 17-like family member 21 [Source:HGNC Symbol;Acc:44449]
ENSG00000230430	USP17L25	Promoter	ENST00000509271	ubiquitin specific peptidase 17-like family member 25 [Source:HGNC Symbol;Acc:44452]
ENSG00000235780	USP17L27	Promoter	ENST00000515574	ubiquitin specific peptidase 17-like family member 27 [Source:HGNC Symbol;Acc:44455]
ENSG00000251694	USP17L9P	Promoter	ENST00000508843
ENSG00000228856	USP17L30	Promoter	ENST00000504104	ubiquitin specific peptidase 17-like family member 30 [Source:HGNC Symbol;Acc:44458]
ENSG00000205946	USP17L6P	Promoter	ENST00000382470
ENSG00000248698	RP11-341G5.3	Promoter	ENST00000502759
ENSG00000247624	AC006296.3	Promoter	ENST00000501916
ENSG00000109743	BST1	Promoter	ENST00000265016	bone marrow stromal cell antigen 1 [Source:HGNC Symbol;Acc:1118]
ENSG00000169762	TAPT1	Promoter	ENST00000405303	transmembrane anterior posterior transformation 1 [Source:HGNC Symbol;Acc:26887]
ENSG00000185774	KCNIP4	Promoter	ENST00000382150	Kv channel interacting protein 4 [Source:HGNC Symbol;Acc:30083]
ENSG00000152990	GPR125	Promoter	ENST00000504617
ENSG00000168214	RBPJ	Promoter	ENST00000511546	recombination signal binding protein for immunoglobulin kappa J region [Source:HGNC Symbol;Acc:5724]
ENSG00000252303	RNU6-1221P	Promoter	ENST00000516494
ENSG00000248685	RP11-548L20.1	Promoter	ENST00000513843
ENSG00000231160	RP11-617D20.1	Promoter	ENST00000440181
ENSG00000121895	TMEM156	Promoter	ENST00000381938	transmembrane protein 156 [Source:HGNC Symbol;Acc:26260]
ENSG00000035928	RFC1	Promoter	ENST00000510783
ENSG00000264621	MIR5591	Promoter	ENST00000578248
ENSG00000163694	RBM47	Promoter	ENST00000319592	RNA binding motif protein 47 [Source:HGNC Symbol;Acc:30358]
ENSG00000145244	CORIN	Promoter	ENST00000273857	corin, serine peptidase [Source:HGNC Symbol;Acc:19012]
ENSG00000163293	NIPAL1	Promoter	ENST00000513724
ENSG00000222437	AC118282.3	Promoter	ENST00000410505
ENSG00000251056	ANKRD20A17P	Promoter	ENST00000511745
ENSG00000232471	RP11-241F15.7	Promoter	ENST00000513357
ENSG00000251286	RP11-588F10.1	Promoter	ENST00000507811
ENSG00000109220	CHIC2	Promoter	ENST00000263921	cysteine-rich hydrophobic domain 2 [Source:HGNC Symbol;Acc:1935]
ENSG00000128039	SRD5A3	Promoter	ENST00000514398
ENSG00000174799	CEP135	Promoter	ENST00000506202
ENSG00000047315	POLR2B	Promoter	ENST00000464918
ENSG00000163453	IGFBP7	Promoter	ENST00000514062
ENSG00000145309	CABS1	Promoter	ENST00000273936	calcium-binding protein, spermatid-specific 1 [Source:HGNC Symbol;Acc:30710]
ENSG00000163626	COX18	Promoter	ENST00000295890	COX18 cytochrome C oxidase assembly factor [Source:HGNC Symbol;Acc:26801]
ENSG00000124882	EREG	Promoter	ENST00000503689
ENSG00000163743	RCHY1	Promoter	ENST00000324439	ring finger and CHY zinc finger domain containing 1, E3 ubiquitin protein ligase [Source:HGNC Symbol;Acc:17479]
ENSG00000138757	G3BP2	Promoter	ENST00000395719	GTPase activating protein (SH3 domain) binding protein 2 [Source:HGNC Symbol;Acc:30291]
ENSG00000138771	SHROOM3	Promoter	ENST00000490690
ENSG00000249307	RP11-438E5.1	Promoter	ENST00000515597
ENSG00000270480	RP11-57B24.1	Promoter	ENST00000603927
ENSG00000138674	SEC31A	Promoter	ENST00000507828	SEC31 homolog A (S. cerevisiae) [Source:HGNC Symbol;Acc:17052]
ENSG00000163625	WDFY3	Promoter	ENST00000505923
ENSG00000243312	RP11-397E7.1	Promoter	ENST00000480094
ENSG00000250572	RP11-529H2.1	Promoter	ENST00000503666
ENSG00000029559	IBSP	Promoter	ENST00000226284	integrin-binding sialoprotein [Source:HGNC Symbol;Acc:5341]
ENSG00000138641	HERC3	Promoter	ENST00000402738	HECT and RLD domain containing E3 ubiquitin protein ligase 3 [Source:HGNC Symbol;Acc:4876]
ENSG00000212226	RNU6-907P	Promoter	ENST00000390924
ENSG00000247775	RP11-67M1.1	Promoter	ENST00000513653
ENSG00000138696	BMPR1B	Promoter	ENST00000506363	bone morphogenetic protein receptor, type IB [Source:HGNC Symbol;Acc:1077]
ENSG00000153064	BANK1	Promoter	ENST00000510950
ENSG00000251309	RP11-498M5.2	Promoter	ENST00000505091
ENSG00000250651	PABPC1P7	Promoter	ENST00000413177
ENSG00000164037	SLC9B1	Promoter	ENST00000510243	solute carrier family 9, subfamily B (NHA1, cation proton antiporter 1), member 1 [Source:HGNC Symbol;Acc:24244]
ENSG00000168743	NPNT	Promoter	ENST00000514632
ENSG00000138796	HADH	Promoter	ENST00000507260
ENSG00000138660	AP1AR	Promoter	ENST00000274000	adaptor-related protein complex 1 associated regulatory protein [Source:HGNC Symbol;Acc:28808]
ENSG00000249304	RP11-26P13.2	Promoter	ENST00000503557
ENSG00000248280	RP11-33B1.2	Promoter	ENST00000456547
ENSG00000250772	RP11-236P13.1	Promoter	ENST00000503266
ENSG00000123737	EXOSC9	Promoter	ENST00000243498	exosome component 9 [Source:HGNC Symbol;Acc:9137]
ENSG00000196159	FAT4	Promoter	ENST00000335110	FAT atypical cadherin 4 [Source:HGNC Symbol;Acc:23109]
ENSG00000164066	INTU	Promoter	ENST00000335251	inturned planar cell polarity protein [Source:HGNC Symbol;Acc:29239]
ENSG00000250033	SLC7A11-AS1	Promoter	ENST00000512538
ENSG00000248747	RP11-586L23.1	Promoter	ENST00000514347
ENSG00000250189	RP11-362F19.2	Promoter	ENST00000515103
ENSG00000151623	NR3C2	Promoter	ENST00000511528	nuclear receptor subfamily 3, group C, member 2 [Source:HGNC Symbol;Acc:7979]
ENSG00000234828	RP11-526A4.1	Promoter	ENST00000506683
ENSG00000198589	LRBA	Promoter	ENST00000515096
ENSG00000109670	FBXW7	Promoter	ENST00000603821
ENSG00000248552	RP11-138A23.1	Promoter	ENST00000512823
ENSG00000250997	RP11-502M1.1	Promoter	ENST00000515689
ENSG00000249425	RP11-502M1.2	Promoter	ENST00000512652
ENSG00000137628	DDX60	Promoter	ENST00000514995	DEAD (Asp-Glu-Ala-Asp) box polypeptide 60 [Source:HGNC Symbol;Acc:25942]
ENSG00000181381	DDX60L	Promoter	ENST00000504793
ENSG00000129116	PALLD	Promoter	ENST00000393726	palladin, cytoskeletal associated protein [Source:HGNC Symbol;Acc:17068]
ENSG00000251445	RP11-483A20.3	Promoter	ENST00000506933
ENSG00000164105	SAP30	Promoter	ENST00000504618
ENSG00000242882	RPL5P11	Promoter	ENST00000498068
ENSG00000038002	AGA	Promoter	ENST00000264595	aspartylglucosaminidase [Source:HGNC Symbol;Acc:318]
ENSG00000129187	DCTD	Promoter	ENST00000513383
ENSG00000151718	WWC2	Promoter	ENST00000508747	WW and C2 domain containing 2 [Source:HGNC Symbol;Acc:24148]
ENSG00000168564	CDKN2AIP	Promoter	ENST00000504169	CDKN2A interacting protein [Source:HGNC Symbol;Acc:24325]
ENSG00000168538	TRAPPC11	Promoter	ENST00000512476	trafficking protein particle complex 11 [Source:HGNC Symbol;Acc:25751]
ENSG00000240159	RP11-162O12.1	Promoter	ENST00000479841
ENSG00000187821	HELT	Promoter	ENST00000515777	helt bHLH transcription factor [Source:HGNC Symbol;Acc:33783]
ENSG00000109771	LRP2BP	Promoter	ENST00000505916	LRP2 binding protein [Source:HGNC Symbol;Acc:25434]
ENSG00000154553	PDLIM3	Promoter	ENST00000514308
ENSG00000202215	RNU1-51P	Promoter	ENST00000365345
ENSG00000109536	FRG1	Promoter	ENST00000507103	FSHD region gene 1 [Source:HGNC Symbol;Acc:3954]
ENSG00000258389	DUX4	Promoter	ENST00000605758	double homeobox 4 [Source:HGNC Symbol;Acc:3082]
ENSG00000259128	DUX4L2	Promoter	ENST00000440426	double homeobox 4 like 2 [Source:HGNC Symbol;Acc:37267]
ENSG00000073578	SDHA	Promoter	ENST00000264932	succinate dehydrogenase complex, subunit A, flavoprotein (Fp) [Source:HGNC Symbol;Acc:10680]
ENSG00000250848	CTD-2083E4.5	Promoter	ENST00000504656
ENSG00000225138	CTD-2228K2.7	Promoter	ENST00000607286
ENSG00000066230	SLC9A3	Promoter	ENST00000507407
ENSG00000112877	CEP72	Promoter	ENST00000264935	centrosomal protein 72kDa [Source:HGNC Symbol;Acc:25547]
ENSG00000171368	TPPP	Promoter	ENST00000360578	tubulin polymerization promoting protein [Source:HGNC Symbol;Acc:24164]
ENSG00000113504	SLC12A7	Promoter	ENST00000514994
ENSG00000164362	TERT	Promoter	ENST00000484238
ENSG00000250584	RP11-325I22.2	Promoter	ENST00000504989
ENSG00000153395	LPCAT1	Promoter	ENST00000503252
ENSG00000188002	RP11-43F13.1	Promoter	ENST00000502273
ENSG00000250417	CTD-2194D22.2	Promoter	ENST00000509455
ENSG00000113430	IRX4	Promoter	ENST00000505790	iroquois homeobox 4 [Source:HGNC Symbol;Acc:6129]
ENSG00000249541	RP11-692C23.1	Promoter	ENST00000510731
ENSG00000248118	RP11-121L11.1	Promoter	ENST00000505443
ENSG00000248311	CTD-2161F6.2	Promoter	ENST00000506059
ENSG00000215231	CTD-2247C11.3	Promoter	ENST00000508201
ENSG00000112941	PAPD7	Promoter	ENST00000511764
ENSG00000250060	RP11-332J15.2	Promoter	ENST00000510622
ENSG00000248775	RP11-404K5.3	Promoter	ENST00000504093
ENSG00000249865	CTD-2296D1.4	Promoter	ENST00000513219
ENSG00000249782	RP11-417J1.1	Promoter	ENST00000505784
ENSG00000112902	SEMA5A	Promoter	ENST00000382496	sema domain, seven thrombospondin repeats (type 1 and type 1-like), transmembrane domain (TM) and short cytoplasmic domain, (semaphorin) 5A [Source:HGNC Symbol;Acc:10736]
ENSG00000169777	TAS2R1	Promoter	ENST00000514078	taste receptor, type 2, member 1 [Source:HGNC Symbol;Acc:14909]
ENSG00000222054	RNA5SP177	Promoter	ENST00000410122
ENSG00000249781	CTD-2143L24.1	Promoter	ENST00000511616
ENSG00000251548	RP11-215G15.4	Promoter	ENST00000504159
ENSG00000169862	CTNND2	Promoter	ENST00000511377	catenin (cadherin-associated protein), delta 2 [Source:HGNC Symbol;Acc:2516]
ENSG00000251112	RP11-419C19.3	Promoter	ENST00000513713
ENSG00000038382	TRIO	Promoter	ENST00000505971
ENSG00000248486	RP1-137K24.1	Promoter	ENST00000511443
ENSG00000248699	CTD-2313D3.1	Promoter	ENST00000502306
ENSG00000183580	FBXL7	Promoter	ENST00000329673	F-box and leucine-rich repeat protein 7 [Source:HGNC Symbol;Acc:13604]
ENSG00000250448	RP11-19O2.2	Promoter	ENST00000509037
ENSG00000271892	CTD-2228A4.1	Promoter	ENST00000606282
ENSG00000248766	RP11-61K20.1	Promoter	ENST00000514549
ENSG00000248286	RP11-811J10.1	Promoter	ENST00000502928
ENSG00000221615	AC140132.1	Promoter	ENST00000408688
ENSG00000264118	RN7SL572P	Promoter	ENST00000584282
ENSG00000249607	RP11-197O8.1	Promoter	ENST00000511286
ENSG00000250099	RP11-12P19.2	Promoter	ENST00000503772
ENSG00000250524	RP11-730N24.2	Promoter	ENST00000502861
ENSG00000222560	RNU4-43P	Promoter	ENST00000410628
ENSG00000113100	CDH9	Promoter	ENST00000231021	cadherin 9, type 2 (T1-cadherin) [Source:HGNC Symbol;Acc:1768]
ENSG00000248391	CTD-2010I22.2	Promoter	ENST00000506492
ENSG00000248418	UBL5P1	Promoter	ENST00000507979
ENSG00000249774	CTD-2206G10.2	Promoter	ENST00000506046
ENSG00000250885	CTD-2004A9.1	Promoter	ENST00000514225
ENSG00000250697	CTD-2066L21.3	Promoter	ENST00000512323
ENSG00000250672	CTD-2017D15.1	Promoter	ENST00000510162
ENSG00000271771	RP11-1250I15.3	Promoter	ENST00000607051
ENSG00000113494	PRLR	Promoter	ENST00000342362	prolactin receptor [Source:HGNC Symbol;Acc:9446]
ENSG00000152582	SPEF2	Promoter	ENST00000504054	sperm flagellar 2 [Source:HGNC Symbol;Acc:26293]
ENSG00000197603	C5orf42	Promoter	ENST00000511824	chromosome 5 open reading frame 42 [Source:HGNC Symbol;Acc:25801]
ENSG00000248539	CTD-2194L12.2	Promoter	ENST00000513673
ENSG00000164318	EGFLAM	Promoter	ENST00000354891	EGF-like, fibronectin type III and laminin G domains [Source:HGNC Symbol;Acc:26810]
ENSG00000248730	EGFLAM-AS4	Promoter	ENST00000512496
ENSG00000251189	CTD-2196P11.2	Promoter	ENST00000511734
ENSG00000082074	FYB	Promoter	ENST00000515010	FYN binding protein [Source:HGNC Symbol;Acc:4036]
ENSG00000112936	C7	Promoter	ENST00000513922
ENSG00000260786	RP11-112L7.1	Promoter	ENST00000564402
ENSG00000112964	GHR	Promoter	ENST00000230882	growth hormone receptor [Source:HGNC Symbol;Acc:4263]
ENSG00000177738	CTD-2201E18.3	Promoter	ENST00000503152
ENSG00000151882	CCL28	Promoter	ENST00000513525	chemokine (C-C motif) ligand 28 [Source:HGNC Symbol;Acc:17700]
ENSG00000248092	RP11-159F24.1	Promoter	ENST00000513560
ENSG00000250418	RP11-503D12.1	Promoter	ENST00000505050
ENSG00000170571	EMB	Promoter	ENST00000506190
ENSG00000248789	CTD-2203A3.1	Promoter	ENST00000505899
ENSG00000169271	HSPB3	Promoter	ENST00000302005	heat shock 27kDa protein 3 [Source:HGNC Symbol;Acc:5248]
ENSG00000240535	CTD-2313F11.1	Promoter	ENST00000595218
ENSG00000248029	CTD-2313F11.3	Promoter	ENST00000445660
ENSG00000249410	AK4P2	Promoter	ENST00000504372
ENSG00000268280	AC008914.1	Promoter	ENST00000595799	Uncharacterized protein [Source:UniProtKB/TrEMBL;Acc:M0R272]
ENSG00000227908	CTD-2031P19.3	Promoter	ENST00000500093
ENSG00000243592	RPL17P22	Promoter	ENST00000467688
ENSG00000265665	AC008391.1	Promoter	ENST00000577951
ENSG00000248727	CTC-236F12.4	Promoter	ENST00000506836	Uncharacterized protein [Source:UniProtKB/TrEMBL;Acc:E5RJ82]
ENSG00000228650	AC008940.1	Promoter	ENST00000438117
ENSG00000095015	MAP3K1	Promoter	ENST00000469188
ENSG00000250480	RP11-101B14.1	Promoter	ENST00000514668
ENSG00000271257	CTD-2117L12.3	Promoter	ENST00000603797
ENSG00000265699	MIR548AE2	Promoter	ENST00000583456
ENSG00000272308	RP11-231G3.1	Promoter	ENST00000607723
ENSG00000199279	RNU6-661P	Promoter	ENST00000362409
ENSG00000049192	ADAMTS6	Promoter	ENST00000314351
ENSG00000123213	NLN	Promoter	ENST00000506799
ENSG00000069020	MAST4	Promoter	ENST00000451144
ENSG00000249335	CTC-340D7.1	Promoter	ENST00000503268
ENSG00000250237	CTC-498J12.1	Promoter	ENST00000479830
ENSG00000220986	SNORA50	Promoter	ENST00000408059
ENSG00000152942	RAD17	Promoter	ENST00000514626
ENSG00000197822	OCLN	Promoter	ENST00000514370
ENSG00000248477	RP11-848G14.2	Promoter	ENST00000510264
ENSG00000248769	RP11-974F13.5	Promoter	ENST00000514492
ENSG00000198237	RP11-98J23.2	Promoter	ENST00000538121
ENSG00000254701	RP11-1415C14.4	Promoter	ENST00000380734
ENSG00000226259	GTF2H2B	Promoter	ENST00000508065
ENSG00000237075	RP11-497H16.2	Promoter	ENST00000506152
ENSG00000250918	RP11-497H16.4	Promoter	ENST00000509075
ENSG00000215630	GUSBP9	Promoter	ENST00000546341
ENSG00000254276	RP11-1198D22.2	Promoter	ENST00000521765
ENSG00000169040	PMCHL2	Promoter	ENST00000450213
ENSG00000247911	HMGN1P12	Promoter	ENST00000499125
ENSG00000131844	MCCC2	Promoter	ENST00000510895
ENSG00000244748	RN7SL153P	Promoter	ENST00000486501
ENSG00000248371	CTC-347C20.2	Promoter	ENST00000506250
ENSG00000157107	FCHO2	Promoter	ENST00000511264
ENSG00000249743	RP11-60A8.1	Promoter	ENST00000515556
ENSG00000249149	RP11-79P5.3	Promoter	ENST00000505955
ENSG00000251493	FOXD1	Promoter	ENST00000499003	forkhead box D1 [Source:HGNC Symbol;Acc:3802]
ENSG00000214944	ARHGEF28	Promoter	ENST00000437974	Rho guanine nucleotide exchange factor (GEF) 28 [Source:HGNC Symbol;Acc:30322]
ENSG00000122008	POLK	Promoter	ENST00000241436	polymerase (DNA directed) kappa [Source:HGNC Symbol;Acc:9183]
ENSG00000207333	RNU6-680P	Promoter	ENST00000384603
ENSG00000228367	RP11-524L6.2	Promoter	ENST00000506543
ENSG00000122012	SV2C	Promoter	ENST00000502798	synaptic vesicle glycoprotein 2C [Source:HGNC Symbol;Acc:30670]
ENSG00000164251	F2RL1	Promoter	ENST00000514165	coagulation factor II (thrombin) receptor-like 1 [Source:HGNC Symbol;Acc:3538]
ENSG00000164253	WDR41	Promoter	ENST00000513917
ENSG00000145685	LHFPL2	Promoter	ENST00000380345	lipoma HMGIC fusion partner-like 2 [Source:HGNC Symbol;Acc:6588]
ENSG00000132840	BHMT2	Promoter	ENST00000523046
ENSG00000250330	CTC-422A18.2	Promoter	ENST00000510759
ENSG00000152380	FAM151B	Promoter	ENST00000502608	family with sequence similarity 151, member B [Source:HGNC Symbol;Acc:33716]
ENSG00000242706	CTD-2015H6.2	Promoter	ENST00000477681
ENSG00000145687	SSBP2	Promoter	ENST00000504985	single-stranded DNA binding protein 2 [Source:HGNC Symbol;Acc:15831]
ENSG00000251374	RPS23P5	Promoter	ENST00000510378
ENSG00000205464	ATP6AP1L	Promoter	ENST00000502523
ENSG00000251395	FTH1P9	Promoter	ENST00000513251
ENSG00000214853	RP11-509M23.1	Promoter	ENST00000425840
ENSG00000248674	RBBP4P6	Promoter	ENST00000508098
ENSG00000248170	RP11-1072N2.4	Promoter	ENST00000509821
ENSG00000265704	AC010595.1	Promoter	ENST00000579163
ENSG00000207013	RNU6-804P	Promoter	ENST00000384286
ENSG00000233828	AC008394.1	Promoter	ENST00000445770	Uncharacterized protein [Source:UniProtKB/TrEMBL;Acc:F5H5A5]
ENSG00000272367	CTC-428H11.2	Promoter	ENST00000607486
ENSG00000081189	MEF2C	Promoter	ENST00000504921	myocyte enhancer factor 2C [Source:HGNC Symbol;Acc:6996]
ENSG00000113356	POLR3G	Promoter	ENST00000512239	polymerase (RNA) III (DNA directed) polypeptide G (32kD) [Source:HGNC Symbol;Acc:30075]
ENSG00000212930	RP11-414H23.2	Promoter	ENST00000514239
ENSG00000113391	FAM172A	Promoter	ENST00000511139
ENSG00000251544	MTND5P12	Promoter	ENST00000502851
ENSG00000145757	SPATA9	Promoter	ENST00000477715	spermatogenesis associated 9 [Source:HGNC Symbol;Acc:22988]
ENSG00000164292	RHOBTB3	Promoter	ENST00000506959	Rho-related BTB domain containing 3 [Source:HGNC Symbol;Acc:18757]
ENSG00000251000	AC008592.3	Promoter	ENST00000514941
ENSG00000250955	AC008592.7	Promoter	ENST00000506070
ENSG00000175426	PCSK1	Promoter	ENST00000513085
ENSG00000153113	CAST	Promoter	ENST00000338252	calpastatin [Source:HGNC Symbol;Acc:1515]
ENSG00000271480	RP11-475J5.10	Promoter	ENST00000603825
ENSG00000271207	RP11-475J5.5	Promoter	ENST00000604619
ENSG00000113532	ST8SIA4	Promoter	ENST00000507360
ENSG00000145730	PAM	Promoter	ENST00000510006
ENSG00000251027	CTC-254B4.1	Promoter	ENST00000505997
ENSG00000271849	CTC-332L22.1	Promoter	ENST00000606424
ENSG00000112893	MAN2A1	Promoter	ENST00000503970
ENSG00000251627	CTD-2089O24.2	Promoter	ENST00000509899
ENSG00000251099	CTD-2367A17.1	Promoter	ENST00000504843
ENSG00000134986	NREP	Promoter	ENST00000395634	neuronal regeneration related protein [Source:HGNC Symbol;Acc:16834]
ENSG00000251014	RP11-159K7.1	Promoter	ENST00000514243
ENSG00000250358	RP11-159K7.2	Promoter	ENST00000508879
ENSG00000249947	XBP1P1	Promoter	ENST00000436573
ENSG00000272389	CTC-487M23.7	Promoter	ENST00000607284
ENSG00000232633	CTD-2201G3.1	Promoter	ENST00000416046
ENSG00000212122	TSSK1B	Promoter	ENST00000390666	testis-specific serine kinase 1B [Source:HGNC Symbol;Acc:14968]
ENSG00000047188	YTHDC2	Promoter	ENST00000507567
ENSG00000249249	AC010226.4	Promoter	ENST00000506485
ENSG00000243414	TICAM2	Promoter	ENST00000408996	toll-like receptor adaptor molecule 2 [Source:HGNC Symbol;Acc:21354]
ENSG00000129596	CDO1	Promoter	ENST00000250535	cysteine dioxygenase type 1 [Source:HGNC Symbol;Acc:1795]
ENSG00000177879	AP3S1	Promoter	ENST00000505423
ENSG00000185641	CTD-2287O16.1	Promoter	ENST00000327878
ENSG00000197575	RPS17P2	Promoter	ENST00000359659
ENSG00000249582	RPL7L1P4	Promoter	ENST00000513004
ENSG00000169570	DTWD2	Promoter	ENST00000304058	DTW domain containing 2 [Source:HGNC Symbol;Acc:19334]
ENSG00000172869	DMXL1	Promoter	ENST00000514595
ENSG00000133835	HSD17B4	Promoter	ENST00000520216
ENSG00000250328	CTC-210G5.1	Promoter	ENST00000510972
ENSG00000251538	RP11-166A12.1	Promoter	ENST00000514657
ENSG00000250539	KRT8P33	Promoter	ENST00000508125
ENSG00000235275	KRT18P16	Promoter	ENST00000510337
ENSG00000248600	CTD-2308B18.4	Promoter	ENST00000502809
ENSG00000251554	RP11-395P13.6	Promoter	ENST00000509010
ENSG00000145794	MEGF10	Promoter	ENST00000515002
ENSG00000251032	RP11-483H11.1	Promoter	ENST00000509510
ENSG00000138829	FBN2	Promoter	ENST00000262464	fibrillin 2 [Source:HGNC Symbol;Acc:3604]
ENSG00000265691	MIR4460	Promoter	ENST00000577862
ENSG00000252514	RNU7-53P	Promoter	ENST00000516705
ENSG00000158987	RAPGEF6	Promoter	ENST00000504919
ENSG00000239642	AC034228.7	Promoter	ENST00000442687
ENSG00000072682	P4HA2	Promoter	ENST00000439698	prolyl 4-hydroxylase, alpha polypeptide II [Source:HGNC Symbol;Acc:8547]
ENSG00000197536	C5orf56	Promoter	ENST00000378953	chromosome 5 open reading frame 56 [Source:HGNC Symbol;Acc:33838]
ENSG00000164403	SHROOM1	Promoter	ENST00000319854	shroom family member 1 [Source:HGNC Symbol;Acc:24084]
ENSG00000240611	CTB-49A3.1	Promoter	ENST00000467206
ENSG00000213585	VDAC1	Promoter	ENST00000489906
ENSG00000081059	TCF7	Promoter	ENST00000521970
ENSG00000113558	SKP1	Promoter	ENST00000519718	S-phase kinase-associated protein 1 [Source:HGNC Symbol;Acc:10899]
ENSG00000248753	CTC-276P9.2	Promoter	ENST00000507058
ENSG00000113648	H2AFY	Promoter	ENST00000512507
ENSG00000255833	TIFAB	Promoter	ENST00000537858	TRAF-interacting protein with forkhead-associated domain, family member B [Source:HGNC Symbol;Acc:34024]
ENSG00000270123	VTRNA2-1	Promoter	ENST00000602301
ENSG00000164621	SMAD5-AS1	Promoter	ENST00000297163
ENSG00000069018	TRPC7	Promoter	ENST00000503275	transient receptor potential cation channel, subfamily C, member 7 [Source:HGNC Symbol;Acc:20754]
ENSG00000152377	SPOCK1	Promoter	ENST00000503916
ENSG00000266475	AC106753.1	Promoter	ENST00000582317
ENSG00000120705	ETF1	Promoter	ENST00000499810	eukaryotic translation termination factor 1 [Source:HGNC Symbol;Acc:3477]
ENSG00000113013	HSPA9	Promoter	ENST00000507886	heat shock 70kDa protein 9 (mortalin) [Source:HGNC Symbol;Acc:5244]
ENSG00000044115	CTNNA1	Promoter	ENST00000518825	catenin (cadherin-associated protein), alpha 1, 102kDa [Source:HGNC Symbol;Acc:2509]
ENSG00000120725	SIL1	Promoter	ENST00000503732
ENSG00000170482	SLC23A1	Promoter	ENST00000508270	solute carrier family 23 (nucleobase transporters), member 1 [Source:HGNC Symbol;Acc:10974]
ENSG00000170469	SPATA24	Promoter	ENST00000302091	spermatogenesis associated 24 [Source:HGNC Symbol;Acc:27322]
ENSG00000171604	CXXC5	Promoter	ENST00000509238	CXXC finger protein 5 [Source:HGNC Symbol;Acc:26943]
ENSG00000158458	NRG2	Promoter	ENST00000541337	neuregulin 2 [Source:HGNC Symbol;Acc:7998]
ENSG00000113068	PFDN1	Promoter	ENST00000514611
ENSG00000253965	CTC-329D1.3	Promoter	ENST00000520443
ENSG00000120322	PCDHB8	Promoter	ENST00000239444	protocadherin beta 8 [Source:HGNC Symbol;Acc:8693]
ENSG00000253731	PCDHGA6	Promoter	ENST00000517434	protocadherin gamma subfamily A, 6 [Source:HGNC Symbol;Acc:8704]
ENSG00000253537	PCDHGA7	Promoter	ENST00000518325	protocadherin gamma subfamily A, 7 [Source:HGNC Symbol;Acc:8705]
ENSG00000231185	AC005592.2	Promoter	ENST00000514303
ENSG00000113578	FGF1	Promoter	ENST00000489937
ENSG00000145819	ARHGAP26	Promoter	ENST00000464838
ENSG00000113580	NR3C1	Promoter	ENST00000394464	nuclear receptor subfamily 3, group C, member 1 (glucocorticoid receptor) [Source:HGNC Symbol;Acc:7978]
ENSG00000156463	SH3RF2	Promoter	ENST00000511217	SH3 domain containing ring finger 2 [Source:HGNC Symbol;Acc:26299]
ENSG00000113649	TCERG1	Promoter	ENST00000509810
ENSG00000252793	RNA5SP196	Promoter	ENST00000516984
ENSG00000176049	JAKMIP2	Promoter	ENST00000504845
ENSG00000251320	CTC-327F10.4	Promoter	ENST00000505162
ENSG00000133710	SPINK5	Promoter	ENST00000481286
ENSG00000247199	RP11-373N22.3	Promoter	ENST00000501695
ENSG00000113712	CSNK1A1	Promoter	ENST00000606719	casein kinase 1, alpha 1 [Source:HGNC Symbol;Acc:2451]
ENSG00000113716	HMGXB3	Promoter	ENST00000503427	HMG box domain containing 3 [Source:HGNC Symbol;Acc:28982]
ENSG00000113721	PDGFRB	Promoter	ENST00000522466
ENSG00000183876	ARSI	Promoter	ENST00000328668	arylsulfatase family, member I [Source:HGNC Symbol;Acc:32521]
ENSG00000070614	NDST1	Promoter	ENST00000522491	N-deacetylase/N-sulfotransferase (heparan glucosaminyl) 1 [Source:HGNC Symbol;Acc:7680]
ENSG00000254333	CTC-367J11.1	Promoter	ENST00000519040
ENSG00000164591	MYOZ3	Promoter	ENST00000524256
ENSG00000086589	RBM22	Promoter	ENST00000520132
ENSG00000256235	SMIM3	Promoter	ENST00000526627	small integral membrane protein 3 [Source:HGNC Symbol;Acc:30248]
ENSG00000197043	ANXA6	Promoter	ENST00000522664	annexin A6 [Source:HGNC Symbol;Acc:544]
ENSG00000198624	CCDC69	Promoter	ENST00000519448
ENSG00000196743	GM2A	Promoter	ENST00000357164	GM2 ganglioside activator [Source:HGNC Symbol;Acc:4367]
ENSG00000270904	CTC-224D3.1	Promoter	ENST00000604421
ENSG00000254226	CTB-12O2.1	Promoter	ENST00000523605
ENSG00000249484	AC091969.1	Promoter	ENST00000506723
ENSG00000164574	GALNT10	Promoter	ENST00000425427	UDP-N-acetyl-alpha-D-galactosamine:polypeptide N-acetylgalactosaminyltransferase 10 (GalNAc-T10) [Source:HGNC Symbol;Acc:19873]
ENSG00000272197	Metazoa_SRP	Promoter	ENST00000607433
ENSG00000241187	CTC-209L16.1	Promoter	ENST00000463655
ENSG00000082516	GEMIN5	Promoter	ENST00000522075
ENSG00000253646	CTD-2311A18.1	Promoter	ENST00000519111
ENSG00000253792	CTC-436K13.5	Promoter	ENST00000522769
ENSG00000164330	EBF1	Promoter	ENST00000519739
ENSG00000170231	FABP6	Promoter	ENST00000523955	fatty acid binding protein 6, ileal [Source:HGNC Symbol;Acc:3561]
ENSG00000243654	RN7SL295P	Promoter	ENST00000481442
ENSG00000118990	GLRXP3	Promoter	ENST00000470810
ENSG00000254186	RP11-167P20.1	Promoter	ENST00000517722
ENSG00000253331	CTC-207P7.1	Promoter	ENST00000521805
ENSG00000253527	CTB-105L4.2	Promoter	ENST00000519892
ENSG00000113645	WWC1	Promoter	ENST00000265293	WW and C2 domain containing 1 [Source:HGNC Symbol;Acc:29435]
ENSG00000113643	RARS	Promoter	ENST00000519346
ENSG00000184347	SLIT3	Promoter	ENST00000518092
ENSG00000134516	DOCK2	Promoter	ENST00000256935	dedicator of cytokinesis 2 [Source:HGNC Symbol;Acc:2988]
ENSG00000234511	C5orf58	Promoter	ENST00000521850	chromosome 5 open reading frame 58 [Source:HGNC Symbol;Acc:37272]
ENSG00000204764	RANBP17	Promoter	ENST00000521165
ENSG00000254256	RP11-117L6.1	Promoter	ENST00000522496
ENSG00000072786	STK10	Promoter	ENST00000522936
ENSG00000222732	AC008671.1	Promoter	ENST00000410800
ENSG00000174705	SH3PXD2B	Promoter	ENST00000518522	SH3 and PX domains 2B [Source:HGNC Symbol;Acc:29242]
ENSG00000113719	ERGIC1	Promoter	ENST00000393784	endoplasmic reticulum-golgi intermediate compartment (ERGIC) 1 [Source:HGNC Symbol;Acc:29205]
ENSG00000254211	CTB-43E15.4	Promoter	ENST00000520324
ENSG00000254011	CTC-229L21.1	Promoter	ENST00000520587
ENSG00000164466	SFXN1	Promoter	ENST00000515736
ENSG00000250820	RP11-91H12.4	Promoter	ENST00000502813
ENSG00000251446	RP11-375B1.2	Promoter	ENST00000512245
ENSG00000160867	FGFR4	Promoter	ENST00000292408	fibroblast growth factor receptor 4 [Source:HGNC Symbol;Acc:3691]
ENSG00000169223	LMAN2	Promoter	ENST00000504071
ENSG00000169220	RGS14	Promoter	ENST00000504631
ENSG00000131183	SLC34A1	Promoter	ENST00000504577	solute carrier family 34 (type II sodium/phosphate contransporter), member 1 [Source:HGNC Symbol;Acc:11019]
ENSG00000196570	PFN3	Promoter	ENST00000358571	profilin 3 [Source:HGNC Symbol;Acc:18627]
ENSG00000146067	FAM193B	Promoter	ENST00000510479	family with sequence similarity 193, member B [Source:HGNC Symbol;Acc:25524]
ENSG00000214351	OR1X5P	Promoter	ENST00000510464
ENSG00000250101	RP11-1252I4.2	Promoter	ENST00000511650
ENSG00000218227	RP11-889L3.1	Promoter	ENST00000477964
ENSG00000145912	NHP2	Promoter	ENST00000502263	NHP2 ribonucleoprotein [Source:HGNC Symbol;Acc:14377]
ENSG00000175309	PHYKPL	Promoter	ENST00000481436
ENSG00000113240	CLK4	Promoter	ENST00000519132
ENSG00000169045	HNRNPH1	Promoter	ENST00000511300	heterogeneous nuclear ribonucleoprotein H1 (H) [Source:HGNC Symbol;Acc:5041]
ENSG00000250999	RP11-1379J22.5	Promoter	ENST00000508188
ENSG00000197226	TBC1D9B	Promoter	ENST00000355235	TBC1 domain family, member 9B (with GRAM domain) [Source:HGNC Symbol;Acc:29097]
ENSG00000050748	MAPK9	Promoter	ENST00000520212
ENSG00000248367	CTB-129O4.1	Promoter	ENST00000504573
ENSG00000161055	SCGB3A1	Promoter	ENST00000292641	secretoglobin, family 3A, member 1 [Source:HGNC Symbol;Acc:18384]
ENSG00000199892	RNU1-17P	Promoter	ENST00000363022
ENSG00000249287	CTD-2593A12.3	Promoter	ENST00000512672
ENSG00000168903	BTNL3	Promoter	ENST00000342868	butyrophilin-like 3 [Source:HGNC Symbol;Acc:1143]
ENSG00000165810	BTNL9	Promoter	ENST00000511589
ENSG00000247049	CTC-338M12.7	Promoter	ENST00000499096
ENSG00000238035	AC138035.2	Promoter	ENST00000499986
ENSG00000213285	AC138031.1	Promoter	ENST00000476406
ENSG00000271911	RP11-532F6.5	Promoter	ENST00000607084
ENSG00000260982	RP5-1077H22.2	Promoter	ENST00000569502
ENSG00000261730	RP4-668J24.2	Promoter	ENST00000568244
ENSG00000218027	RP11-157J24.1	Promoter	ENST00000404600
ENSG00000112699	GMDS	Promoter	ENST00000531690
ENSG00000250903	RP1-80B9.2	Promoter	ENST00000534160
ENSG00000266750	MIR4645	Promoter	ENST00000583158
ENSG00000232654	FAM136BP	Promoter	ENST00000428729
ENSG00000222248	RNA5SP201	Promoter	ENST00000410316
ENSG00000230269	RP1-40E16.9	Promoter	ENST00000425384
ENSG00000180822	PSMG4	Promoter	ENST00000509933	proteasome (prosome, macropain) assembly chaperone 4 [Source:HGNC Symbol;Acc:21108]
ENSG00000137285	TUBB2B	Promoter	ENST00000473006
ENSG00000137266	SLC22A23	Promoter	ENST00000436008	solute carrier family 22, member 23 [Source:HGNC Symbol;Acc:21106]
ENSG00000145945	FAM50B	Promoter	ENST00000380274	family with sequence similarity 50, member B [Source:HGNC Symbol;Acc:18789]
ENSG00000216657	RP3-406P24.1	Promoter	ENST00000405027
ENSG00000230648	RP3-406P24.3	Promoter	ENST00000415144
ENSG00000145975	FAM217A	Promoter	ENST00000469157
ENSG00000216307	RP3-400B16.2	Promoter	ENST00000403917
ENSG00000217030	RP11-428J1.2	Promoter	ENST00000404109
ENSG00000145982	FARS2	Promoter	ENST00000324331	phenylalanyl-tRNA synthetase 2, mitochondrial [Source:HGNC Symbol;Acc:21062]
ENSG00000216360	RP1-182O16.2	Promoter	ENST00000403053
ENSG00000215057	PKMP5	Promoter	ENST00000454707
ENSG00000224532	RP3-470L22.1	Promoter	ENST00000435429
ENSG00000203498	RP11-556O15.1	Promoter	ENST00000423568
ENSG00000219993	RP11-288G3.3	Promoter	ENST00000405131
ENSG00000168566	SNRNP48	Promoter	ENST00000342415	small nuclear ribonucleoprotein 48kDa (U11/U12) [Source:HGNC Symbol;Acc:21368]
ENSG00000236512	RP3-336K20__B.2	Promoter	ENST00000456647
ENSG00000239264	TXNDC5	Promoter	ENST00000460138
ENSG00000216368	RP3-486D24.1	Promoter	ENST00000401715
ENSG00000181355	OFCC1	Promoter	ENST00000485268	orofacial cleft 1 candidate 1 [Source:HGNC Symbol;Acc:21017]
ENSG00000216781	RP1-290I10.2	Promoter	ENST00000405921
ENSG00000231056	RP1-290I10.5	Promoter	ENST00000431401
ENSG00000111846	GCNT2	Promoter	ENST00000316170	glucosaminyl (N-acetyl) transferase 2, I-branching enzyme (I blood group) [Source:HGNC Symbol;Acc:4204]
ENSG00000205318	GCNT6	Promoter	ENST00000417671	glucosaminyl (N-acetyl) transferase 6 [Source:HGNC Symbol;Acc:21623]
ENSG00000137434	C6orf52	Promoter	ENST00000426700	chromosome 6 open reading frame 52 [Source:HGNC Symbol;Acc:20881]
ENSG00000111843	TMEM14C	Promoter	ENST00000541412	transmembrane protein 14C [Source:HGNC Symbol;Acc:20952]
ENSG00000137210	TMEM14B	Promoter	ENST00000379542	transmembrane protein 14B [Source:HGNC Symbol;Acc:21384]
ENSG00000153157	SYCP2L	Promoter	ENST00000487561	synaptonemal complex protein 2-like [Source:HGNC Symbol;Acc:21537]
ENSG00000205269	TMEM170B	Promoter	ENST00000543875	transmembrane protein 170B [Source:HGNC Symbol;Acc:34244]
ENSG00000207419	SNORA67	Promoter	ENST00000384688
ENSG00000111863	ADTRP	Promoter	ENST00000414691	androgen-dependent TFPI-regulating protein [Source:HGNC Symbol;Acc:21214]
ENSG00000112137	PHACTR1	Promoter	ENST00000379350	phosphatase and actin regulator 1 [Source:HGNC Symbol;Acc:20990]
ENSG00000215022	RP1-257A7.4	Promoter	ENST00000399446
ENSG00000214027	ARPC3P5	Promoter	ENST00000448802
ENSG00000230873	STMND1	Promoter	ENST00000366215
ENSG00000201415	RNA5SP204	Promoter	ENST00000364545
ENSG00000220920	RP3-525L6.2	Promoter	ENST00000407932
ENSG00000165097	KDM1B	Promoter	ENST00000546309	lysine (K)-specific demethylase 1B [Source:HGNC Symbol;Acc:21577]
ENSG00000200681	RNU6-263P	Promoter	ENST00000363811
ENSG00000217414	RP11-528A10.2	Promoter	ENST00000404856
ENSG00000217379	RP11-254A17.1	Promoter	ENST00000402485
ENSG00000237404	RP3-471C18.2	Promoter	ENST00000450310
ENSG00000172197	MBOAT1	Promoter	ENST00000541730	membrane bound O-acyltransferase domain containing 1 [Source:HGNC Symbol;Acc:21579]
ENSG00000225832	RP3-348I23.3	Promoter	ENST00000454835
ENSG00000272168	LINC00340	Promoter	ENST00000606336
ENSG00000222515	RN7SKP240	Promoter	ENST00000410583
ENSG00000260049	RP3-404K8.2	Promoter	ENST00000561912
ENSG00000228772	RP1-309H15.2	Promoter	ENST00000427775
ENSG00000112293	GPLD1	Promoter	ENST00000474784
ENSG00000218186	KRT8P43	Promoter	ENST00000406052
ENSG00000111913	FAM65B	Promoter	ENST00000510784	family with sequence similarity 65, member B [Source:HGNC Symbol;Acc:13872]
ENSG00000223623	RP3-425P12.1	Promoter	ENST00000416595
ENSG00000168405	CMAHP	Promoter	ENST00000471416
ENSG00000079691	LRRC16A	Promoter	ENST00000461945
ENSG00000112343	TRIM38	Promoter	ENST00000357085	tripartite motif containing 38 [Source:HGNC Symbol;Acc:10059]
ENSG00000218346	VN1R14P	Promoter	ENST00000406914
ENSG00000216762	VN1R13P	Promoter	ENST00000406212
ENSG00000272468	RP1-86C11.7	Promoter	ENST00000607175
ENSG00000112812	PRSS16	Promoter	ENST00000495683
ENSG00000270935	XXbac-BPGBPG24O18.1	Promoter	ENST00000604325
ENSG00000158553	POM121L2	Promoter	ENST00000429945	POM121 transmembrane nucleoporin-like 2 [Source:HGNC Symbol;Acc:13973]
ENSG00000204789	ZNF204P	Promoter	ENST00000416749
ENSG00000196331	HIST1H2BO	Promoter	ENST00000303806	histone cluster 1, H2bo [Source:HGNC Symbol;Acc:4758]
ENSG00000168131	OR2B2	Promoter	ENST00000303324	olfactory receptor, family 2, subfamily B, member 2 [Source:HGNC Symbol;Acc:13966]
ENSG00000217315	OR2W2P	Promoter	ENST00000406313
ENSG00000220721	OR1F12	Promoter	ENST00000402365
ENSG00000176933	TOB2P1	Promoter	ENST00000469761
ENSG00000235109	ZSCAN31	Promoter	ENST00000426756	zinc finger and SCAN domain containing 31 [Source:HGNC Symbol;Acc:14097]
ENSG00000251877	RNU2-45P	Promoter	ENST00000516068
ENSG00000219262	OR2E1P	Promoter	ENST00000402553
ENSG00000198704	GPX6	Promoter	ENST00000361902	glutathione peroxidase 6 (olfactory) [Source:HGNC Symbol;Acc:4558]
ENSG00000232040	SCAND3	Promoter	ENST00000524745
ENSG00000265764	AL662890.3	Promoter	ENST00000577570
ENSG00000225595	XXbac-BPG308K3.6	Promoter	ENST00000440244
ENSG00000224233	OR2J4P	Promoter	ENST00000453647
ENSG00000230598	OR2H4P	Promoter	ENST00000415595
ENSG00000230056	DDX6P1	Promoter	ENST00000441966
ENSG00000168787	OR12D2	Promoter	ENST00000383555	olfactory receptor, family 12, subfamily D, member 2 [Source:HGNC Symbol;Acc:8178]
ENSG00000204694	OR11A1	Promoter	ENST00000377149	olfactory receptor, family 11, subfamily A, member 1 [Source:HGNC Symbol;Acc:8176]
ENSG00000229142	HCG4P8	Promoter	ENST00000443049
ENSG00000235963	MCCD1P1	Promoter	ENST00000445732
ENSG00000204613	TRIM10	Promoter	ENST00000449742	tripartite motif containing 10 [Source:HGNC Symbol;Acc:10072]
ENSG00000204590	GNL1	Promoter	ENST00000462708
ENSG00000204574	ABCF1	Promoter	ENST00000479542
ENSG00000137343	ATAT1	Promoter	ENST00000462304
ENSG00000272540	XXbac-BPG252P9.9	Promoter	ENST00000607476
ENSG00000137312	FLOT1	Promoter	ENST00000487376
ENSG00000233529	HCG21	Promoter	ENST00000419481
ENSG00000228789	HCG22	Promoter	ENST00000565192
ENSG00000255726	XXbac-BPG299F13.15	Promoter	ENST00000546340
ENSG00000204525	HLA-C	Promoter	ENST00000466892
ENSG00000226979	LTA	Promoter	ENST00000454783	lymphotoxin alpha [Source:HGNC Symbol;Acc:6709]
ENSG00000204356	NELFE	Promoter	ENST00000375429	negative elongation factor complex member E [Source:HGNC Symbol;Acc:13974]
ENSG00000268923	AL645922.1	Promoter	ENST00000594256	Uncharacterized protein [Source:UniProtKB/TrEMBL;Acc:M0R2J5]
ENSG00000224389	C4B	Promoter	ENST00000486992
ENSG00000241404	EGFL8	Promoter	ENST00000489721
ENSG00000204301	NOTCH4	Promoter	ENST00000474612
ENSG00000225914	XXbac-BPG154L12.4	Promoter	ENST00000425033
ENSG00000263649	MIR3135B	Promoter	ENST00000581098
ENSG00000235301	HLA-Z	Promoter	ENST00000434920
ENSG00000231389	HLA-DPA1	Promoter	ENST00000437811	major histocompatibility complex, class II, DP alpha 1 [Source:HGNC Symbol;Acc:4938]
ENSG00000231461	HLA-DPA2	Promoter	ENST00000433582
ENSG00000228285	LYPLA2P1	Promoter	ENST00000447689
ENSG00000213588	ZBTB9	Promoter	ENST00000395064	zinc finger and BTB domain containing 9 [Source:HGNC Symbol;Acc:28323]
ENSG00000161904	LEMD2	Promoter	ENST00000506578	LEM domain containing 2 [Source:HGNC Symbol;Acc:21244]
ENSG00000124493	GRM4	Promoter	ENST00000374177	glutamate receptor, metabotropic 4 [Source:HGNC Symbol;Acc:4596]
ENSG00000214810	CYCSP55	Promoter	ENST00000399027
ENSG00000137309	HMGA1	Promoter	ENST00000347617	high mobility group AT-hook 1 [Source:HGNC Symbol;Acc:5010]
ENSG00000064999	ANKS1A	Promoter	ENST00000470698
ENSG00000146197	SCUBE3	Promoter	ENST00000394681	signal peptide, CUB domain, EGF-like 3 [Source:HGNC Symbol;Acc:13655]
ENSG00000065029	ZNF76	Promoter	ENST00000479226
ENSG00000096060	FKBP5	Promoter	ENST00000536438	FK506 binding protein 5 [Source:HGNC Symbol;Acc:3721]
ENSG00000137392	CLPS	Promoter	ENST00000259938	colipase, pancreatic [Source:HGNC Symbol;Acc:2085]
ENSG00000271304	DPRXP2	Promoter	ENST00000605269
ENSG00000189325	C6orf222	Promoter	ENST00000437635	chromosome 6 open reading frame 222 [Source:HGNC Symbol;Acc:33769]
ENSG00000137409	MTCH1	Promoter	ENST00000373616	mitochondrial carrier 1 [Source:HGNC Symbol;Acc:17586]
ENSG00000112139	MDGA1	Promoter	ENST00000418178	MAM domain containing glycosylphosphatidylinositol anchor 1 [Source:HGNC Symbol;Acc:19267]
ENSG00000204092	LINC00951	Promoter	ENST00000373171
ENSG00000096088	PGC	Promoter	ENST00000373025	progastricsin (pepsinogen C) [Source:HGNC Symbol;Acc:8890]
ENSG00000137218	FRS3	Promoter	ENST00000422888	fibroblast growth factor receptor substrate 3 [Source:HGNC Symbol;Acc:16970]
ENSG00000124641	MED20	Promoter	ENST00000265350	mediator complex subunit 20 [Source:HGNC Symbol;Acc:16840]
ENSG00000024048	UBR2	Promoter	ENST00000372903	ubiquitin protein ligase E3 component n-recognin 2 [Source:HGNC Symbol;Acc:21289]
ENSG00000124587	PEX6	Promoter	ENST00000304611	peroxisomal biogenesis factor 6 [Source:HGNC Symbol;Acc:8859]
ENSG00000112655	PTK7	Promoter	ENST00000481946	protein tyrosine kinase 7 [Source:HGNC Symbol;Acc:9618]
ENSG00000124574	ABCC10	Promoter	ENST00000443426
ENSG00000124571	XPO5	Promoter	ENST00000398835	exportin 5 [Source:HGNC Symbol;Acc:17675]
ENSG00000271970	RP3-337H4.10	Promoter	ENST00000607635
ENSG00000262179	RP1-302G2.5	Promoter	ENST00000573382
ENSG00000207769	MIR586	Promoter	ENST00000385035
ENSG00000146233	CYP39A1	Promoter	ENST00000480804
ENSG00000198087	CD2AP	Promoter	ENST00000359314	CD2-associated protein [Source:HGNC Symbol;Acc:14258]
ENSG00000124490	CRISP2	Promoter	ENST00000339139	cysteine-rich secretory protein 2 [Source:HGNC Symbol;Acc:12024]
ENSG00000264206	AL590391.1	Promoter	ENST00000408630
ENSG00000253026	RNU6-464P	Promoter	ENST00000517217
ENSG00000217527	RPS16P5	Promoter	ENST00000406501
ENSG00000235050	MLIP-AS1	Promoter	ENST00000592093
ENSG00000214604	NPM1P36	Promoter	ENST00000415681
ENSG00000227602	RP3-445N2.1	Promoter	ENST00000415663
ENSG00000272316	XXbac-BPGBPG55C20.2	Promoter	ENST00000606125
ENSG00000239650	GUSBP4	Promoter	ENST00000429624
ENSG00000217067	RP11-448N11.2	Promoter	ENST00000405686
ENSG00000218520	RP11-184C23.4	Promoter	ENST00000495602
ENSG00000188107	EYS	Promoter	ENST00000370616	eyes shut homolog (Drosophila) [Source:HGNC Symbol;Acc:21555]
ENSG00000219085	NPM1P37	Promoter	ENST00000403105
ENSG00000082269	FAM135A	Promoter	ENST00000507049
ENSG00000232295	RP11-154D6.1	Promoter	ENST00000602418
ENSG00000181514	RP3-474G15.1	Promoter	ENST00000428697
ENSG00000135297	MTO1	Promoter	ENST00000415954	mitochondrial tRNA translation optimization 1 [Source:HGNC Symbol;Acc:19261]
ENSG00000156508	EEF1A1	Promoter	ENST00000316292	eukaryotic translation elongation factor 1 alpha 1 [Source:HGNC Symbol;Acc:3189]
ENSG00000119899	SLC17A5	Promoter	ENST00000481996
ENSG00000272243	RP11-554D15.3	Promoter	ENST00000432484
ENSG00000203489	HMGB1P39	Promoter	ENST00000366304
ENSG00000272137	RP11-177G23.2	Promoter	ENST00000607718
ENSG00000235357	RP1-159G19.1	Promoter	ENST00000438797
ENSG00000221470	AL132875.1	Promoter	ENST00000408543
ENSG00000083123	BCKDHB	Promoter	ENST00000369760	branched chain keto acid dehydrogenase E1, beta polypeptide [Source:HGNC Symbol;Acc:987]
ENSG00000219361	RP11-250B2.2	Promoter	ENST00000407020
ENSG00000005700	IBTK	Promoter	ENST00000445419
ENSG00000118420	UBE3D	Promoter	ENST00000369746	ubiquitin protein ligase E3D [Source:HGNC Symbol;Acc:21381]
ENSG00000218561	RP1-253B10.1	Promoter	ENST00000407695
ENSG00000220130	RP1-72A23.3	Promoter	ENST00000401460
ENSG00000220960	RP1-72A23.1	Promoter	ENST00000403367
ENSG00000220418	TUBB3P1	Promoter	ENST00000405796
ENSG00000224605	RP1-177I10.1	Promoter	ENST00000434493
ENSG00000263734	MIR4643	Promoter	ENST00000577473
ENSG00000224944	RP3-433F14.3	Promoter	ENST00000437768
ENSG00000233797	UFL1-AS1	Promoter	ENST00000430796
ENSG00000123552	USP45	Promoter	ENST00000392738	ubiquitin specific peptidase 45 [Source:HGNC Symbol;Acc:20080]
ENSG00000112276	BVES	Promoter	ENST00000314641	blood vessel epicardial substance [Source:HGNC Symbol;Acc:1152]
ENSG00000132429	POPDC3	Promoter	ENST00000254765	popeye domain containing 3 [Source:HGNC Symbol;Acc:17649]
ENSG00000252918	AL359709.2	Promoter	ENST00000517109
ENSG00000237567	RP3-359N14.2	Promoter	ENST00000423489
ENSG00000203285	AL591516.2	Promoter	ENST00000366115
ENSG00000146285	SCML4	Promoter	ENST00000369022	sex comb on midleg-like 4 (Drosophila) [Source:HGNC Symbol;Acc:21397]
ENSG00000206974	RNU6-1144P	Promoter	ENST00000384247
ENSG00000080546	SESN1	Promoter	ENST00000302071	sestrin 1 [Source:HGNC Symbol;Acc:21595]
ENSG00000203799	CCDC162P	Promoter	ENST00000368965
ENSG00000185250	PPIL6	Promoter	ENST00000524031
ENSG00000112365	ZBTB24	Promoter	ENST00000230122	zinc finger and BTB domain containing 24 [Source:HGNC Symbol;Acc:21143]
ENSG00000168438	CDC40	Promoter	ENST00000445340
ENSG00000231889	TRAF3IP2-AS1	Promoter	ENST00000606892
ENSG00000201386	RNU6-1163P	Promoter	ENST00000364516
ENSG00000222677	AL513123.1	Promoter	ENST00000410745
ENSG00000266650	AL357519.2	Promoter	ENST00000583518
ENSG00000232395	RP3-399L15.1	Promoter	ENST00000438522
ENSG00000178425	NT5DC1	Promoter	ENST00000417846	5'-nucleotidase domain containing 1 [Source:HGNC Symbol;Acc:21556]
ENSG00000218153	KRT18P22	Promoter	ENST00000402024
ENSG00000218233	NEPNP	Promoter	ENST00000404786
ENSG00000111879	FAM184A	Promoter	ENST00000368472	family with sequence similarity 184, member A [Source:HGNC Symbol;Acc:20991]
ENSG00000146373	RNF217	Promoter	ENST00000519799	ring finger protein 217 [Source:HGNC Symbol;Acc:21487]
ENSG00000251768	RNA5SP217	Promoter	ENST00000515959
ENSG00000213122	RPL23AP46	Promoter	ENST00000438548
ENSG00000236378	RP11-394G3.2	Promoter	ENST00000447848
ENSG00000227844	RP13-143G15.3	Promoter	ENST00000419926
ENSG00000218424	NDUFS5P1	Promoter	ENST00000405668
ENSG00000201807	SNORA27	Promoter	ENST00000364937
ENSG00000112378	PERP	Promoter	ENST00000421351	PERP, TP53 apoptosis effector [Source:HGNC Symbol;Acc:17637]
ENSG00000135597	REPS1	Promoter	ENST00000526022	RALBP1 associated Eps domain containing 1 [Source:HGNC Symbol;Acc:15578]
ENSG00000152818	UTRN	Promoter	ENST00000460618
ENSG00000203727	SAMD5	Promoter	ENST00000367474	sterile alpha motif domain containing 5 [Source:HGNC Symbol;Acc:21180]
ENSG00000111962	UST	Promoter	ENST00000466695
ENSG00000131013	PPIL4	Promoter	ENST00000253329	peptidylprolyl isomerase (cyclophilin)-like 4 [Source:HGNC Symbol;Acc:15702]
ENSG00000131023	LATS1	Promoter	ENST00000441107	large tumor suppressor kinase 1 [Source:HGNC Symbol;Acc:6514]
ENSG00000215094	RP11-244K5.7	Promoter	ENST00000399570
ENSG00000233823	RP3-443C4.2	Promoter	ENST00000451697
ENSG00000091831	ESR1	Promoter	ENST00000482101
ENSG00000217372	TUBB4BP7	Promoter	ENST00000406999
ENSG00000220745	RP1-101K10.4	Promoter	ENST00000405959
ENSG00000130340	SNX9	Promoter	ENST00000392185	sorting nexin 9 [Source:HGNC Symbol;Acc:14973]
ENSG00000234361	RP11-52J3.3	Promoter	ENST00000411838
ENSG00000229502	RP11-52J3.2	Promoter	ENST00000422776
ENSG00000243775	OSTCP1	Promoter	ENST00000455507
ENSG00000112096	SOD2	Promoter	ENST00000537657	superoxide dismutase 2, mitochondrial [Source:HGNC Symbol;Acc:11180]
ENSG00000112499	SLC22A2	Promoter	ENST00000486916
ENSG00000085511	MAP3K4	Promoter	ENST00000543421
ENSG00000201292	RNU6-153P	Promoter	ENST00000364422
ENSG00000112584	FAM120B	Promoter	ENST00000496635
ENSG00000071994	PDCD2	Promoter	ENST00000541970	programmed cell death 2 [Source:HGNC Symbol;Acc:8762]
ENSG00000217874	OR4F7P	Promoter	ENST00000402444
ENSG00000232325	AC093627.7	Promoter	ENST00000465755
ENSG00000164880	INTS1	Promoter	ENST00000404767	integrator complex subunit 1 [Source:HGNC Symbol;Acc:24555]
ENSG00000002822	MAD1L1	Promoter	ENST00000491858
ENSG00000106266	SNX8	Promoter	ENST00000480807
ENSG00000106263	EIF3B	Promoter	ENST00000475415
ENSG00000175873	AC004840.9	Promoter	ENST00000313156
ENSG00000182095	TNRC18	Promoter	ENST00000440081	trinucleotide repeat containing 18 [Source:HGNC Symbol;Acc:11962]
ENSG00000231704	AC004895.4	Promoter	ENST00000436915
ENSG00000106346	USP42	Promoter	ENST00000306177	ubiquitin specific peptidase 42 [Source:HGNC Symbol;Acc:20068]
ENSG00000215045	GRID2IP	Promoter	ENST00000457091	glutamate receptor, ionotropic, delta 2 (Grid2) interacting protein [Source:HGNC Symbol;Acc:18464]
ENSG00000232581	AC079742.4	Promoter	ENST00000434951
ENSG00000215018	COL28A1	Promoter	ENST00000453441	collagen, type XXVIII, alpha 1 [Source:HGNC Symbol;Acc:22442]
ENSG00000265212	AC007009.2	Promoter	ENST00000577980
ENSG00000244239	AC007009.1	Promoter	ENST00000458624
ENSG00000234356	AC009945.4	Promoter	ENST00000453188
ENSG00000106443	PHF14	Promoter	ENST00000476774
ENSG00000005108	THSD7A	Promoter	ENST00000423059	thrombospondin, type I, domain containing 7A [Source:HGNC Symbol;Acc:22207]
ENSG00000106460	TMEM106B	Promoter	ENST00000492762
ENSG00000146530	VWDE	Promoter	ENST00000275358	von Willebrand factor D and EGF domains [Source:HGNC Symbol;Acc:21897]
ENSG00000203523	TAS2R2P	Promoter	ENST00000421146
ENSG00000226690	AC005281.1	Promoter	ENST00000443874
ENSG00000225606	AC005281.2	Promoter	ENST00000433040
ENSG00000223445	AC004909.3	Promoter	ENST00000418672
ENSG00000229688	AC004741.3	Promoter	ENST00000436328
ENSG00000224280	AC005014.5	Promoter	ENST00000432006
ENSG00000232841	AC098592.8	Promoter	ENST00000428816
ENSG00000237773	AC003075.4	Promoter	ENST00000424101
ENSG00000267055	RP11-486P11.1	Promoter	ENST00000590912
ENSG00000200753	SNORD56	Promoter	ENST00000363883
ENSG00000225308	ASS1P11	Promoter	ENST00000441309
ENSG00000196683	TOMM7	Promoter	ENST00000483581
ENSG00000122591	FAM126A	Promoter	ENST00000498833
ENSG00000136231	IGF2BP3	Promoter	ENST00000498363
ENSG00000232627	AC021876.4	Promoter	ENST00000425959
ENSG00000228944	AC004485.3	Promoter	ENST00000439839
ENSG00000105926	MPP6	Promoter	ENST00000432190	membrane protein, palmitoylated 6 (MAGUK p55 subfamily member 6) [Source:HGNC Symbol;Acc:18167]
ENSG00000234999	AC004016.2	Promoter	ENST00000420809
ENSG00000172115	CYCS	Promoter	ENST00000409409	cytochrome c, somatic [Source:HGNC Symbol;Acc:19986]
ENSG00000239622	CTA-242H14.1	Promoter	ENST00000466070
ENSG00000270933	CTD-2227E11.1	Promoter	ENST00000602992
ENSG00000086300	SNX10	Promoter	ENST00000462993
ENSG00000105996	HOXA2	Promoter	ENST00000222718	homeobox A2 [Source:HGNC Symbol;Acc:5103]
ENSG00000253552	HOXA-AS2	Promoter	ENST00000522193
ENSG00000105997	HOXA3	Promoter	ENST00000317201	homeobox A3 [Source:HGNC Symbol;Acc:5104]
ENSG00000257184	RP1-170O19.20	Promoter	ENST00000470747	Uncharacterized protein [Source:UniProtKB/TrEMBL;Acc:D6RAR5]
ENSG00000106031	HOXA13	Promoter	ENST00000222753	homeobox A13 [Source:HGNC Symbol;Acc:5102]
ENSG00000153814	JAZF1	Promoter	ENST00000420835	JAZF zinc finger 1 [Source:HGNC Symbol;Acc:28917]
ENSG00000136193	SCRN1	Promoter	ENST00000416113	secernin 1 [Source:HGNC Symbol;Acc:22192]
ENSG00000263683	RP4-777O23.1	Promoter	ENST00000579437
ENSG00000196295	AC005154.6	Promoter	ENST00000434399
ENSG00000180347	CCDC129	Promoter	ENST00000482748
ENSG00000229358	AC018633.4	Promoter	ENST00000417811
ENSG00000122643	NT5C3A	Promoter	ENST00000473083
ENSG00000222741	RNA5SP229	Promoter	ENST00000410809
ENSG00000236212	AC009262.2	Promoter	ENST00000446484
ENSG00000265985	AC005686.1	Promoter	ENST00000584326
ENSG00000122545	2015-09-07	Promoter	ENST00000473201
ENSG00000226102	SEPT7P3	Promoter	ENST00000462732
ENSG00000011426	ANLN	Promoter	ENST00000429082	anillin, actin binding protein [Source:HGNC Symbol;Acc:14082]
ENSG00000237400	AC006960.7	Promoter	ENST00000435254
ENSG00000136250	AOAH	Promoter	ENST00000491444
ENSG00000221561	AC087069.1	Promoter	ENST00000408634
ENSG00000155849	ELMO1	Promoter	ENST00000472359
ENSG00000211692	TRGJP1	Promoter	ENST00000390339	T cell receptor gamma joining P1 [Source:HGNC Symbol;Acc:12280]
ENSG00000227404	KRT8P20	Promoter	ENST00000423953
ENSG00000006715	VPS41	Promoter	ENST00000490924
ENSG00000106540	AC004837.3	Promoter	ENST00000446267
ENSG00000175741	RWDD4P2	Promoter	ENST00000426392
ENSG00000213721	HMGN2P30	Promoter	ENST00000423237
ENSG00000106571	GLI3	Promoter	ENST00000448703	GLI family zinc finger 3 [Source:HGNC Symbol;Acc:4319]
ENSG00000078967	UBE2D4	Promoter	ENST00000491770
ENSG00000239556	AC004951.5	Promoter	ENST00000420754
ENSG00000235314	LINC00957	Promoter	ENST00000416824
ENSG00000015676	NUDCD3	Promoter	ENST00000493613
ENSG00000200456	RNU6-1097P	Promoter	ENST00000363586
ENSG00000136280	CCM2	Promoter	ENST00000478169
ENSG00000226838	AC096582.8	Promoter	ENST00000413839
ENSG00000229459	AC023669.1	Promoter	ENST00000414915
ENSG00000158683	PKD1L1	Promoter	ENST00000289672	polycystic kidney disease 1 like 1 [Source:HGNC Symbol;Acc:18053]
ENSG00000223893	AC096568.3	Promoter	ENST00000451274
ENSG00000106070	GRB10	Promoter	ENST00000461886
ENSG00000222154	RN7SKP218	Promoter	ENST00000410222
ENSG00000232612	GS1-18A18.3	Promoter	ENST00000431058
ENSG00000237210	RP11-339F13.2	Promoter	ENST00000425993
ENSG00000230564	CALM1P2	Promoter	ENST00000452941
ENSG00000132434	LANCL2	Promoter	ENST00000452107	LanC lantibiotic synthetase component C-like 2 (bacterial) [Source:HGNC Symbol;Acc:6509]
ENSG00000154978	VOPP1	Promoter	ENST00000418904	vesicular, overexpressed in cancer, prosurvival protein 1 [Source:HGNC Symbol;Acc:34518]
ENSG00000235738	RP11-419M24.2	Promoter	ENST00000457211
ENSG00000249773	MRPS17	Promoter	ENST00000426595	28S ribosomal protein S17, mitochondrial; HCG1984214, isoform CRA_a [Source:UniProtKB/TrEMBL;Acc:I3L0E3]
ENSG00000129103	SUMF2	Promoter	ENST00000461912
ENSG00000106153	CHCHD2	Promoter	ENST00000395422	coiled-coil-helix-coiled-coil-helix domain containing 2 [Source:HGNC Symbol;Acc:21645]
ENSG00000185290	NUPR1L	Promoter	ENST00000329309	nuclear protein, transcriptional regulator, 1-like [Source:HGNC Symbol;Acc:44164]
ENSG00000224370	RP11-814E24.3	Promoter	ENST00000450682
ENSG00000240651	SEPT7P4	Promoter	ENST00000437076
ENSG00000224316	RP11-479O9.2	Promoter	ENST00000414608
ENSG00000230583	GTF2IRD1P1	Promoter	ENST00000457166
ENSG00000126524	SBDS	Promoter	ENST00000463579
ENSG00000225718	RP11-3P22.2	Promoter	ENST00000426356
ENSG00000230654	RP11-666G4.2	Promoter	ENST00000447065
ENSG00000254184	TYW1B	Promoter	ENST00000343721
ENSG00000106133	NSUN5P2	Promoter	ENST00000602348
ENSG00000174353	STAG3L3	Promoter	ENST00000436857	stromal antigen 3-like 3 [Source:HGNC Symbol;Acc:33845]
ENSG00000205578	POM121B	Promoter	ENST00000380760
ENSG00000009950	MLXIPL	Promoter	ENST00000456640	MLX interacting protein-like [Source:HGNC Symbol;Acc:12744]
ENSG00000049541	RFC2	Promoter	ENST00000352131	replication factor C (activator 1) 2, 40kDa [Source:HGNC Symbol;Acc:9970]
ENSG00000106665	CLIP2	Promoter	ENST00000361545	CAP-GLY domain containing linker protein 2 [Source:HGNC Symbol;Acc:2586]
ENSG00000006704	GTF2IRD1	Promoter	ENST00000470715	GTF2I repeat domain containing 1 [Source:HGNC Symbol;Acc:4661]
ENSG00000158517	NCF1	Promoter	ENST00000443956
ENSG00000196275	GTF2IRD2	Promoter	ENST00000484624
ENSG00000160828	STAG3L2	Promoter	ENST00000380775
ENSG00000184616	AC004166.6	Promoter	ENST00000424157
ENSG00000174428	GTF2IRD2B	Promoter	ENST00000526399
ENSG00000223981	PHBP6	Promoter	ENST00000424623
ENSG00000198632	AC004878.3	Promoter	ENST00000305928
ENSG00000223705	NSUN5P1	Promoter	ENST00000473960
ENSG00000135213	POM121C	Promoter	ENST00000473168
ENSG00000127948	POR	Promoter	ENST00000426184	P450 (cytochrome) oxidoreductase [Source:HGNC Symbol;Acc:9208]
ENSG00000146700	SRCRB4D	Promoter	ENST00000492979
ENSG00000146707	POMZP3	Promoter	ENST00000275569	POM121 and ZP3 fusion [Source:HGNC Symbol;Acc:9203]
ENSG00000225703	AC005522.7	Promoter	ENST00000434531
ENSG00000135205	CCDC146	Promoter	ENST00000461882
ENSG00000186088	GSAP	Promoter	ENST00000482866
ENSG00000135218	CD36	Promoter	ENST00000464213
ENSG00000227982	AC004907.2	Promoter	ENST00000420888
ENSG00000235139	AC003984.1	Promoter	ENST00000446000
ENSG00000153993	SEMA3D	Promoter	ENST00000484038
ENSG00000227785	AC092013.1	Promoter	ENST00000438795
ENSG00000105784	RUNDC3B	Promoter	ENST00000466676
ENSG00000008277	ADAM22	Promoter	ENST00000398204	ADAM metallopeptidase domain 22 [Source:HGNC Symbol;Acc:201]
ENSG00000227979	AC002127.2	Promoter	ENST00000421305
ENSG00000001629	ANKIB1	Promoter	ENST00000465883
ENSG00000004766	CCDC132	Promoter	ENST00000477572
ENSG00000225898	AC002075.3	Promoter	ENST00000457396
ENSG00000236453	AC003092.1	Promoter	ENST00000438538
ENSG00000158528	PPP1R9A	Promoter	ENST00000413325	protein phosphatase 1, regulatory subunit 9A [Source:HGNC Symbol;Acc:14946]
ENSG00000224475	AC073900.4	Promoter	ENST00000429766
ENSG00000006453	BAIAP2L1	Promoter	ENST00000479789
ENSG00000207204	RNU6-393P	Promoter	ENST00000384475
ENSG00000241468	ATP5J2	Promoter	ENST00000491560
ENSG00000160908	ZNF394	Promoter	ENST00000462024
ENSG00000244219	GS1-259H13.2	Promoter	ENST00000431679
ENSG00000160870	CYP3A7	Promoter	ENST00000498080
ENSG00000166508	MCM7	Promoter	ENST00000493352
ENSG00000121716	PILRB	Promoter	ENST00000431140	paired immunoglobin-like type 2 receptor beta [Source:HGNC Symbol;Acc:18297]
ENSG00000224729	PCOLCE-AS1	Promoter	ENST00000442166
ENSG00000172354	GNB2	Promoter	ENST00000303210	guanine nucleotide binding protein (G protein), beta polypeptide 2 [Source:HGNC Symbol;Acc:4398]
ENSG00000146839	ZAN	Promoter	ENST00000349350	zonadhesin [Source:HGNC Symbol;Acc:12857]
ENSG00000146828	SLC12A9	Promoter	ENST00000482184
ENSG00000087077	TRIP6	Promoter	ENST00000488670
ENSG00000235926	RP13-650G11.1	Promoter	ENST00000458329
ENSG00000169894	MUC3A	Promoter	ENST00000480291
ENSG00000260336	RP11-395B7.7	Promoter	ENST00000564977
ENSG00000214253	FIS1	Promoter	ENST00000474120	fission 1 (mitochondrial outer membrane) homolog (S. cerevisiae) [Source:HGNC Symbol;Acc:21689]
ENSG00000257923	CUX1	Promoter	ENST00000437600	cut-like homeobox 1 [Source:HGNC Symbol;Acc:2557]
ENSG00000128563	PRKRIP1	Promoter	ENST00000462601	PRKR interacting protein 1 (IL11 inducible) [Source:HGNC Symbol;Acc:21894]
ENSG00000160991	ORAI2	Promoter	ENST00000482237	ORAI calcium release-activated calcium modulator 2 [Source:HGNC Symbol;Acc:21667]
ENSG00000271745	AC093668.3	Promoter	ENST00000607525
ENSG00000005075	POLR2J	Promoter	ENST00000292614	polymerase (RNA) II (DNA directed) polypeptide J, 13.3kDa [Source:HGNC Symbol;Acc:9197]
ENSG00000205238	SPDYE2	Promoter	ENST00000507918	speedy/RINGO cell cycle regulator family member E2 [Source:HGNC Symbol;Acc:33841]
ENSG00000168255	POLR2J3	Promoter	ENST00000464525	polymerase (RNA) II (DNA directed) polypeptide J3 [Source:HGNC Symbol;Acc:33853]
ENSG00000161048	NAPEPLD	Promoter	ENST00000420631	N-acyl phosphatidylethanolamine phospholipase D [Source:HGNC Symbol;Acc:21683]
ENSG00000237513	RP11-325F22.2	Promoter	ENST00000415513
ENSG00000005483	KMT2E	Promoter	ENST00000496191
ENSG00000135250	SRPK2	Promoter	ENST00000477925	SRSF protein kinase 2 [Source:HGNC Symbol;Acc:11306]
ENSG00000146776	ATXN7L1	Promoter	ENST00000472195	ataxin 7-like 1 [Source:HGNC Symbol;Acc:22210]
ENSG00000128536	CDHR3	Promoter	ENST00000487084
ENSG00000008282	SYPL1	Promoter	ENST00000464029	synaptophysin-like 1 [Source:HGNC Symbol;Acc:11507]
ENSG00000201796	RNU6-392P	Promoter	ENST00000364926
ENSG00000105835	NAMPT	Promoter	ENST00000222553	nicotinamide phosphoribosyltransferase [Source:HGNC Symbol;Acc:30092]
ENSG00000228742	RP5-884M6.1	Promoter	ENST00000490162
ENSG00000164597	COG5	Promoter	ENST00000475638
ENSG00000105879	CBLL1	Promoter	ENST00000440859	Cbl proto-oncogene-like 1, E3 ubiquitin protein ligase [Source:HGNC Symbol;Acc:21225]
ENSG00000091138	SLC26A3	Promoter	ENST00000379083	solute carrier family 26, member 3 [Source:HGNC Symbol;Acc:3018]
ENSG00000091129	NRCAM	Promoter	ENST00000379028	neuronal cell adhesion molecule [Source:HGNC Symbol;Acc:7994]
ENSG00000154415	PPP1R3A	Promoter	ENST00000449795	protein phosphatase 1, regulatory subunit 3A [Source:HGNC Symbol;Acc:9291]
ENSG00000225535	AC068610.3	Promoter	ENST00000460471
ENSG00000240973	RP11-458K10.2	Promoter	ENST00000470532
ENSG00000105967	TFEC	Promoter	ENST00000457268	transcription factor EC [Source:HGNC Symbol;Acc:11754]
ENSG00000216076	AC002066.2	Promoter	ENST00000401257
ENSG00000198898	CAPZA2	Promoter	ENST00000464223	capping protein (actin filament) muscle Z-line, alpha 2 [Source:HGNC Symbol;Acc:1490]
ENSG00000154438	ASZ1	Promoter	ENST00000284629	ankyrin repeat, SAM and basic leucine zipper domain containing 1 [Source:HGNC Symbol;Acc:1350]
ENSG00000077063	CTTNBP2	Promoter	ENST00000467088
ENSG00000106013	ANKRD7	Promoter	ENST00000477532
ENSG00000270516	RP11-500M10.1	Promoter	ENST00000605356
ENSG00000008311	AASS	Promoter	ENST00000473553
ENSG00000106302	HYAL4	Promoter	ENST00000488323	hyaluronoglucosaminidase 4 [Source:HGNC Symbol;Acc:5323]
ENSG00000242593	RP5-921G16.1	Promoter	ENST00000484322
ENSG00000128513	POT1	Promoter	ENST00000430927	protection of telomeres 1 [Source:HGNC Symbol;Acc:17284]
ENSG00000224897	RP11-3B12.1	Promoter	ENST00000415715
ENSG00000186676	EEF1GP1	Promoter	ENST00000457231
ENSG00000048405	ZNF800	Promoter	ENST00000393313	zinc finger protein 800 [Source:HGNC Symbol;Acc:27267]
ENSG00000197157	SND1	Promoter	ENST00000470463
ENSG00000242902	RP11-309L24.2	Promoter	ENST00000469965
ENSG00000158525	CPA5	Promoter	ENST00000479492	carboxypeptidase A5 [Source:HGNC Symbol;Acc:15722]
ENSG00000106477	CEP41	Promoter	ENST00000492389	centrosomal protein 41kDa [Source:HGNC Symbol;Acc:12370]
ENSG00000128585	MKLN1	Promoter	ENST00000468830
ENSG00000233263	AC009518.2	Promoter	ENST00000418056
ENSG00000131558	EXOC4	Promoter	ENST00000460346
ENSG00000198074	AKR1B10	Promoter	ENST00000498818
ENSG00000122783	C7orf49	Promoter	ENST00000459937
ENSG00000155561	NUP205	Promoter	ENST00000490439	nucleoporin 205kDa [Source:HGNC Symbol;Acc:18658]
ENSG00000232053	AC009784.3	Promoter	ENST00000445293
ENSG00000182158	CREB3L2	Promoter	ENST00000458726	cAMP responsive element binding protein 3-like 2 [Source:HGNC Symbol;Acc:23720]
ENSG00000237243	AC022173.2	Promoter	ENST00000418554
ENSG00000231923	AC024082.3	Promoter	ENST00000435250
ENSG00000157703	SVOPL	Promoter	ENST00000478865
ENSG00000223721	UQCRFS1P2	Promoter	ENST00000426701
ENSG00000105929	ATP6V0A4	Promoter	ENST00000471085
ENSG00000146858	ZC3HAV1L	Promoter	ENST00000275766	zinc finger CCCH-type, antiviral 1-like [Source:HGNC Symbol;Acc:22423]
ENSG00000260231	RP4-659J6.2	Promoter	ENST00000566699
ENSG00000006459	JHDM1D	Promoter	ENST00000397560	jumonji C domain containing histone demethylase 1 homolog D (S. cerevisiae) [Source:HGNC Symbol;Acc:22224]
ENSG00000270512	RP5-1136G2.1	Promoter	ENST00000605126
ENSG00000157800	SLC37A3	Promoter	ENST00000473060
ENSG00000146966	DENND2A	Promoter	ENST00000469373	DENN/MADD domain containing 2A [Source:HGNC Symbol;Acc:22212]
ENSG00000090266	NDUFB2	Promoter	ENST00000476279	NADH dehydrogenase (ubiquinone) 1 beta subcomplex, 2, 8kDa [Source:HGNC Symbol;Acc:7697]
ENSG00000157764	BRAF	Promoter	ENST00000497784	v-raf murine sarcoma viral oncogene homolog B [Source:HGNC Symbol;Acc:1097]
ENSG00000127364	TAS2R4	Promoter	ENST00000247881	taste receptor, type 2, member 4 [Source:HGNC Symbol;Acc:14911]
ENSG00000270923	TAS2R6	Promoter	ENST00000605022
ENSG00000239648	MTND1P3	Promoter	ENST00000484956
ENSG00000257335	MGAM	Promoter	ENST00000495045
ENSG00000257743	RP11-1220K2.2	Promoter	ENST00000550469	Putative inactive maltase-glucoamylase-like protein LOC93432 [Source:UniProtKB/Swiss-Prot;Acc:Q2M2H8]
ENSG00000211707	TRBV7-1	Promoter	ENST00000547918	T cell receptor beta variable 7-1 (non-functional) [Source:HGNC Symbol;Acc:12235]
ENSG00000211739	TRBV12-2	Promoter	ENST00000489763
ENSG00000251578	TRBV21-1	Promoter	ENST00000453262
ENSG00000232869	TRBV29-1	Promoter	ENST00000422143	T cell receptor beta variable 29-1 [Source:HGNC Symbol;Acc:12210]
ENSG00000250606	PRSS3P2	Promoter	ENST00000361585
ENSG00000165125	TRPV6	Promoter	ENST00000359396	transient receptor potential cation channel, subfamily V, member 6 [Source:HGNC Symbol;Acc:14006]
ENSG00000159763	PIP	Promoter	ENST00000291009	prolactin-induced protein [Source:HGNC Symbol;Acc:8993]
ENSG00000221937	TAS2R40	Promoter	ENST00000408947	taste receptor, type 2, member 40 [Source:HGNC Symbol;Acc:18885]
ENSG00000268170	AC073342.1	Promoter	ENST00000595842	HCG2002387; Uncharacterized protein [Source:UniProtKB/TrEMBL;Acc:Q8WW42]
ENSG00000197448	GSTK1	Promoter	ENST00000436038	glutathione S-transferase kappa 1 [Source:HGNC Symbol;Acc:16906]
ENSG00000188037	CLCN1	Promoter	ENST00000343257	chloride channel, voltage-sensitive 1 [Source:HGNC Symbol;Acc:2019]
ENSG00000230556	AC073264.6	Promoter	ENST00000448886
ENSG00000252523	RNU6-267P	Promoter	ENST00000516714
ENSG00000243583	RP4-669B10.3	Promoter	ENST00000470988
ENSG00000221989	OR2A2	Promoter	ENST00000408979	olfactory receptor, family 2, subfamily A, member 2 [Source:HGNC Symbol;Acc:8230]
ENSG00000244479	RP4-798C17.6	Promoter	ENST00000476560
ENSG00000200673	RN7SKP174	Promoter	ENST00000363803
ENSG00000224016	RP11-728K20.1	Promoter	ENST00000297369
ENSG00000270990	RP11-632K21.6	Promoter	ENST00000605154
ENSG00000055118	KCNH2	Promoter	ENST00000392968	potassium voltage-gated channel, subfamily H (eag-related), member 2 [Source:HGNC Symbol;Acc:6251]
ENSG00000187260	WDR86	Promoter	ENST00000334493	WD repeat domain 86 [Source:HGNC Symbol;Acc:28020]
ENSG00000239911	PRKAG2-AS1	Promoter	ENST00000464464
ENSG00000241735	FABP5P3	Promoter	ENST00000477993
ENSG00000055609	KMT2C	Promoter	ENST00000558084	lysine (K)-specific methyltransferase 2C [Source:HGNC Symbol;Acc:13726]
ENSG00000261455	RP5-1129J21.3	Promoter	ENST00000564834
ENSG00000196584	XRCC2	Promoter	ENST00000359321	X-ray repair complementing defective repair in Chinese hamster cells 2 [Source:HGNC Symbol;Acc:12829]
ENSG00000157212	PAXIP1	Promoter	ENST00000404141	PAX interacting (with transcription-activation domain) protein 1 [Source:HGNC Symbol;Acc:8624]
ENSG00000105983	LMBR1	Promoter	ENST00000486837
ENSG00000229660	RP5-1142J19.1	Promoter	ENST00000442017
ENSG00000233191	AC006372.6	Promoter	ENST00000433660
ENSG00000207960	MIR153-2	Promoter	ENST00000385225
ENSG00000117868	ESYT2	Promoter	ENST00000435514	extended synaptotagmin-like protein 2 [Source:HGNC Symbol;Acc:22211]
ENSG00000126870	WDR60	Promoter	ENST00000397143	WD repeat domain 60 [Source:HGNC Symbol;Acc:21862]
ENSG00000231419	LINC00689	Promoter	ENST00000417032
ENSG00000106018	VIPR2	Promoter	ENST00000262178	vasoactive intestinal peptide receptor 2 [Source:HGNC Symbol;Acc:12695]
ENSG00000254193	RP11-585F1.8	Promoter	ENST00000520478
ENSG00000198010	DLGAP2	Promoter	ENST00000421627	discs, large (Drosophila) homolog-associated protein 2 [Source:HGNC Symbol;Acc:2906]
ENSG00000253696	RP11-439C15.2	Promoter	ENST00000518539
ENSG00000254244	PAICSP4	Promoter	ENST00000517543
ENSG00000234749	FAM90A21P	Promoter	ENST00000510875
ENSG00000233115	FAM90A11P	Promoter	ENST00000518378
ENSG00000253958	CLDN23	Promoter	ENST00000519106	claudin 23 [Source:HGNC Symbol;Acc:17591]
ENSG00000173273	TNKS	Promoter	ENST00000518281	tankyrase, TRF1-interacting ankyrin-related ADP-ribose polymerase [Source:HGNC Symbol;Acc:11941]
ENSG00000249316	CTC-493P15.2	Promoter	ENST00000512316
ENSG00000254507	RP11-481A20.10	Promoter	ENST00000602581
ENSG00000038945	MSR1	Promoter	ENST00000521876
ENSG00000129422	MTUS1	Promoter	ENST00000518755
ENSG00000104760	FGL1	Promoter	ENST00000522444	fibrinogen-like 1 [Source:HGNC Symbol;Acc:3695]
ENSG00000171428	NAT1	Promoter	ENST00000520546	N-acetyltransferase 1 (arylamine N-acetyltransferase) [Source:HGNC Symbol;Acc:7645]
ENSG00000168490	PHYHIP	Promoter	ENST00000321613	phytanoyl-CoA 2-hydroxylase interacting protein [Source:HGNC Symbol;Acc:16865]
ENSG00000120910	PPP3CC	Promoter	ENST00000521651	protein phosphatase 3, catalytic subunit, gamma isozyme [Source:HGNC Symbol;Acc:9316]
ENSG00000120896	SORBS3	Promoter	ENST00000520574
ENSG00000147439	BIN3	Promoter	ENST00000519335
ENSG00000221914	PPP2R2A	Promoter	ENST00000380737	protein phosphatase 2, regulatory subunit B, alpha [Source:HGNC Symbol;Acc:9304]
ENSG00000092964	DPYSL2	Promoter	ENST00000521983
ENSG00000221616	MIR548H4	Promoter	ENST00000408689
ENSG00000120903	CHRNA2	Promoter	ENST00000407991	cholinergic receptor, nicotinic, alpha 2 (neuronal) [Source:HGNC Symbol;Acc:1956]
ENSG00000266476	AC084262.3	Promoter	ENST00000577225
ENSG00000104695	PPP2CB	Promoter	ENST00000518564	protein phosphatase 2, catalytic subunit, beta isozyme [Source:HGNC Symbol;Acc:9300]
ENSG00000253793	RP11-293D9.2	Promoter	ENST00000520373
ENSG00000270865	KB-1836B5.3	Promoter	ENST00000605620
ENSG00000272128	KB-1836B5.4	Promoter	ENST00000607091
ENSG00000256905	AC090571.1	Promoter	ENST00000544355
ENSG00000083168	KAT6A	Promoter	ENST00000470574
ENSG00000253135	RP11-589C21.2	Promoter	ENST00000520355
ENSG00000120925	RNF170	Promoter	ENST00000319104	ring finger protein 170 [Source:HGNC Symbol;Acc:25358]
ENSG00000164808	SPIDR	Promoter	ENST00000519362
ENSG00000104738	MCM4	Promoter	ENST00000518221	minichromosome maintenance complex component 4 [Source:HGNC Symbol;Acc:6947]
ENSG00000222522	RNU6-519P	Promoter	ENST00000410590
ENSG00000253843	RP11-769N21.2	Promoter	ENST00000519711
ENSG00000253892	RP11-770E5.2	Promoter	ENST00000518620
ENSG00000253810	PSAT1P1	Promoter	ENST00000518968
ENSG00000254392	RP11-759A9.2	Promoter	ENST00000523425
ENSG00000147485	PXDNL	Promoter	ENST00000519183
ENSG00000196711	FAM150A	Promoter	ENST00000358543	family with sequence similarity 150, member A [Source:HGNC Symbol;Acc:33775]
ENSG00000023287	RB1CC1	Promoter	ENST00000518468	RB1-inducible coiled-coil 1 [Source:HGNC Symbol;Acc:15574]
ENSG00000254204	RP11-400K9.3	Promoter	ENST00000521930
ENSG00000251835	RNU6ATAC32P	Promoter	ENST00000516026
ENSG00000270980	RP11-626A5.2	Promoter	ENST00000603811
ENSG00000164736	SOX17	Promoter	ENST00000297316	SRY (sex determining region Y)-box 17 [Source:HGNC Symbol;Acc:18122]
ENSG00000271722	RP11-446E9.2	Promoter	ENST00000607326
ENSG00000172680	MOS	Promoter	ENST00000311923	v-mos Moloney murine sarcoma viral oncogene homolog [Source:HGNC Symbol;Acc:7199]
ENSG00000181195	PENK	Promoter	ENST00000520589
ENSG00000246430	LINC00968	Promoter	ENST00000523786
ENSG00000206975	RNU6-13P	Promoter	ENST00000384248
ENSG00000251142	RP11-513O17.1	Promoter	ENST00000507074
ENSG00000169122	FAM110B	Promoter	ENST00000522059
ENSG00000215114	UBXN2B	Promoter	ENST00000521796	UBX domain protein 2B [Source:HGNC Symbol;Acc:27035]
ENSG00000254103	RP11-114M5.3	Promoter	ENST00000520812
ENSG00000253413	RP11-960H2.2	Promoter	ENST00000522215
ENSG00000254777	AC022182.1	Promoter	ENST00000527672
ENSG00000177182	CLVS1	Promoter	ENST00000519846	clavesin 1 [Source:HGNC Symbol;Acc:23139]
ENSG00000254119	RP11-705O24.1	Promoter	ENST00000523042
ENSG00000254120	RP11-705O24.2	Promoter	ENST00000519215
ENSG00000254377	LINC00966	Promoter	ENST00000520799
ENSG00000272010	CTD-3025N20.3	Promoter	ENST00000606963
ENSG00000147570	DNAJC5B	Promoter	ENST00000524076
ENSG00000169085	C8orf46	Promoter	ENST00000498712
ENSG00000066777	ARFGEF1	Promoter	ENST00000518230	ADP-ribosylation factor guanine nucleotide-exchange factor 1 (brefeldin A-inhibited) [Source:HGNC Symbol;Acc:15772]
ENSG00000241961	RP11-7F18.1	Promoter	ENST00000483964
ENSG00000239184	RNA5SP269	Promoter	ENST00000459032
ENSG00000137573	SULF1	Promoter	ENST00000525061	sulfatase 1 [Source:HGNC Symbol;Acc:20391]
ENSG00000147596	PRDM14	Promoter	ENST00000276594	PR domain containing 14 [Source:HGNC Symbol;Acc:14001]
ENSG00000140396	NCOA2	Promoter	ENST00000518287	nuclear receptor coactivator 2 [Source:HGNC Symbol;Acc:7669]
ENSG00000104321	TRPA1	Promoter	ENST00000523582	transient receptor potential cation channel, subfamily A, member 1 [Source:HGNC Symbol;Acc:497]
ENSG00000254538	RP11-463D19.1	Promoter	ENST00000534723
ENSG00000104381	GDAP1	Promoter	ENST00000524195
ENSG00000266502	MIR5681A	Promoter	ENST00000581129
ENSG00000254080	RP11-730G20.1	Promoter	ENST00000522127
[truncated: 2,331 more rows]

## Sheet: PRMT5
Gene		Genome Region	Transcripts
ENSG00000157399	ARSE	Promoter	ENST00000540563	arylsulfatase E (chondrodysplasia punctata 1) [Source:HGNC Symbol;Acc:719]
ENSG00000205667	ARSH	Promoter	ENST00000381130	arylsulfatase family, member H [Source:HGNC Symbol;Acc:32488]
ENSG00000205663	RP11-706O15.5	Promoter	ENST00000381106
ENSG00000205662	RP11-706O15.7	Promoter	ENST00000381105
ENSG00000101849	TBL1X	Promoter	ENST00000497555
ENSG00000252111	AC002981.1	Promoter	ENST00000516302
ENSG00000233338	TLR8-AS1	Promoter	ENST00000451564
ENSG00000087842	PIR	Promoter	ENST00000380420	pirin (iron-binding nuclear protein) [Source:HGNC Symbol;Acc:30048]
ENSG00000102010	BMX	Promoter	ENST00000489983
ENSG00000169239	CA5B	Promoter	ENST00000496188
ENSG00000265465	MIR4768	Promoter	ENST00000585270
ENSG00000225066	RP1-272E8.1	Promoter	ENST00000418200
ENSG00000235211	TMSB10P2	Promoter	ENST00000416049
ENSG00000236187	GJA6P	Promoter	ENST00000415117
ENSG00000008086	CDKL5	Promoter	ENST00000463994
ENSG00000102104	RS1	Promoter	ENST00000476595
ENSG00000086717	PPEF1	Promoter	ENST00000470157	protein phosphatase, EF-hand calcium binding domain 1 [Source:HGNC Symbol;Acc:9243]
ENSG00000223018	AL096700.1	Promoter	ENST00000411086
ENSG00000044446	PHKA2	Promoter	ENST00000379942	phosphorylase kinase, alpha 2 (liver) [Source:HGNC Symbol;Acc:8926]
ENSG00000177189	RPS6KA3	Promoter	ENST00000379565	ribosomal protein S6 kinase, 90kDa, polypeptide 3 [Source:HGNC Symbol;Acc:10432]
ENSG00000149970	CNKSR2	Promoter	ENST00000425654	connector enhancer of kinase suppressor of Ras 2 [Source:HGNC Symbol;Acc:19701]
ENSG00000264184	AC096509.1	Promoter	ENST00000577723
ENSG00000225071	GS1-184P14.2	Promoter	ENST00000419089
ENSG00000102230	PCYT1B	Promoter	ENST00000492876
ENSG00000244186	DMD-AS1	Promoter	ENST00000481143
ENSG00000198947	DMD	Promoter	ENST00000493412	dystrophin [Source:HGNC Symbol;Acc:2928]
ENSG00000205081	CXorf30	Promoter	ENST00000446478	chromosome X open reading frame 30 [Source:HGNC Symbol;Acc:27298]
ENSG00000221729	AL590285.1	Promoter	ENST00000408802
ENSG00000214071	RP11-31H15.2	Promoter	ENST00000435382
ENSG00000174678	FAM47DP	Promoter	ENST00000402340
ENSG00000047597	XK	Promoter	ENST00000378616	X-linked Kx blood group (McLeod syndrome) [Source:HGNC Symbol;Acc:12811]
ENSG00000156313	RPGR	Promoter	ENST00000494707	retinitis pigmentosa GTPase regulator [Source:HGNC Symbol;Acc:10295]
ENSG00000156298	TSPAN7	Promoter	ENST00000494037
ENSG00000264573	RN7SL15P	Promoter	ENST00000582825
ENSG00000251192	ZNF674	Promoter	ENST00000518795
ENSG00000229968	RP3-393P12.1	Promoter	ENST00000439330
ENSG00000188459	WASF4P	Promoter	ENST00000338709
ENSG00000102312	PORCN	Promoter	ENST00000359882	porcupine homolog (Drosophila) [Source:HGNC Symbol;Acc:17652]
ENSG00000232828	AF196970.3	Promoter	ENST00000416061
ENSG00000264065	RN7SL139P	Promoter	ENST00000584238
ENSG00000231850	GAGE2B	Promoter	ENST00000381725	G antigen 2B [Source:HGNC Symbol;Acc:31957]
ENSG00000237671	GAGE12C	Promoter	ENST00000420398	G antigen 12C [Source:HGNC Symbol;Acc:28402]
ENSG00000215269	GAGE12G	Promoter	ENST00000445148	G antigen 12G [Source:HGNC Symbol;Acc:31907]
ENSG00000205777	GAGE1	Promoter	ENST00000381709	G antigen 1 [Source:HGNC Symbol;Acc:4098]
ENSG00000186787	SPIN2B	Promoter	ENST00000460948
ENSG00000131080	EDA2R	Promoter	ENST00000374719	ectodysplasin A2 receptor [Source:HGNC Symbol;Acc:17756]
ENSG00000079482	OPHN1	Promoter	ENST00000467444
ENSG00000230590	FTX	Promoter	ENST00000602812
ENSG00000102144	PGK1	Promoter	ENST00000373316	phosphoglycerate kinase 1 [Source:HGNC Symbol;Acc:8896]
ENSG00000232293	PAICSP7	Promoter	ENST00000419829
ENSG00000126953	TIMM8A	Promoter	ENST00000372902	translocase of inner mitochondrial membrane 8 homolog A (yeast) [Source:HGNC Symbol;Acc:11817]
ENSG00000227211	RP5-1100E15.4	Promoter	ENST00000446931
ENSG00000089682	RBM41	Promoter	ENST00000372487	RNA binding motif protein 41 [Source:HGNC Symbol;Acc:25617]
ENSG00000087916	SLC6A14	Promoter	ENST00000371900	solute carrier family 6 (amino acid transporter), member 14 [Source:HGNC Symbol;Acc:11047]
ENSG00000003096	KLHL13	Promoter	ENST00000453826	kelch-like family member 13 [Source:HGNC Symbol;Acc:22931]
ENSG00000234524	RPL12P43	Promoter	ENST00000420608
ENSG00000186471	AKAP14	Promoter	ENST00000491105
ENSG00000171155	C1GALT1C1	Promoter	ENST00000371313	C1GALT1-specific chaperone 1 [Source:HGNC Symbol;Acc:24338]
ENSG00000076770	MBNL3	Promoter	ENST00000442191	muscleblind-like splicing regulator 3 [Source:HGNC Symbol;Acc:20564]
ENSG00000221299	Z83826.1	Promoter	ENST00000408372
ENSG00000226031	FGF13-AS1	Promoter	ENST00000446383
ENSG00000207633	MIR505	Promoter	ENST00000384901
ENSG00000013619	MAMLD1	Promoter	ENST00000358892	mastermind-like domain containing 1 [Source:HGNC Symbol;Acc:2568]
ENSG00000063601	MTMR1	Promoter	ENST00000493480
ENSG00000242520	MAGEA5	Promoter	ENST00000427663
ENSG00000196924	FLNA	Promoter	ENST00000465144
ENSG00000073009	IKBKG	Promoter	ENST00000445622	inhibitor of kappa light polypeptide gene enhancer in B-cells, kinase gamma [Source:HGNC Symbol;Acc:5961]
ENSG00000130830	MPP1	Promoter	ENST00000393529	membrane protein, palmitoylated 1, 55kDa [Source:HGNC Symbol;Acc:7219]
ENSG00000227232	WASH7P	Promoter	ENST00000438504
ENSG00000241860	RP11-34P13.13	Promoter	ENST00000484859
ENSG00000233653	CICP7	Promoter	ENST00000432723
ENSG00000235249	OR4F29	Promoter	ENST00000426406	olfactory receptor, family 4, subfamily F, member 29 [Source:HGNC Symbol;Acc:31275]
ENSG00000269732	WBP1LP7	Promoter	ENST00000437905
ENSG00000236601	RP4-669L17.2	Promoter	ENST00000450983
ENSG00000224956	RP11-206L10.1	Promoter	ENST00000506640
ENSG00000223764	RP11-54O7.3	Promoter	ENST00000417705
ENSG00000188976	NOC2L	Promoter	ENST00000327044	nucleolar complex associated 2 homolog (S. cerevisiae) [Source:HGNC Symbol;Acc:24517]
ENSG00000187642	C1orf170	Promoter	ENST00000433179	chromosome 1 open reading frame 170 [Source:HGNC Symbol;Acc:28208]
ENSG00000127054	CPSF3L	Promoter	ENST00000435064	cleavage and polyadenylation specific factor 3-like [Source:HGNC Symbol;Acc:26052]
ENSG00000130762	ARHGEF16	Promoter	ENST00000378373	Rho guanine nucleotide exchange factor (GEF) 16 [Source:HGNC Symbol;Acc:15515]
ENSG00000116237	ICMT	Promoter	ENST00000495791
ENSG00000097021	ACOT7	Promoter	ENST00000377842	acyl-CoA thioesterase 7 [Source:HGNC Symbol;Acc:24157]
ENSG00000162408	NOL9	Promoter	ENST00000464383
ENSG00000224315	RP4-633I8.2	Promoter	ENST00000428803
ENSG00000201725	RNU6-304P	Promoter	ENST00000364855
ENSG00000231789	RP11-558F24.4	Promoter	ENST00000415330
ENSG00000054523	KIF1B	Promoter	ENST00000497835
ENSG00000142657	PGD	Promoter	ENST00000491493	phosphogluconate dehydrogenase [Source:HGNC Symbol;Acc:8891]
ENSG00000130940	CASZ1	Promoter	ENST00000496432
ENSG00000225196	RP5-1118D24.2	Promoter	ENST00000453852
ENSG00000221340	RNU6ATAC18P	Promoter	ENST00000408413
ENSG00000236500	RP4-680D5.4	Promoter	ENST00000422383
ENSG00000237276	ANO7P1	Promoter	ENST00000602586
ENSG00000055070	SZRD1	Promoter	ENST00000475078
ENSG00000266584	AL355149.1	Promoter	ENST00000577341
ENSG00000219481	NBPF1	Promoter	ENST00000420031	neuroblastoma breakpoint family, member 1 [Source:HGNC Symbol;Acc:26088]
ENSG00000189410	SH2D5	Promoter	ENST00000375031	SH2 domain containing 5 [Source:HGNC Symbol;Acc:28819]
ENSG00000228823	RP11-293F5.8	Promoter	ENST00000443127
ENSG00000142798	HSPG2	Promoter	ENST00000412328	heparan sulfate proteoglycan 2 [Source:HGNC Symbol;Acc:5273]
ENSG00000125944	HNRNPR	Promoter	ENST00000464516
ENSG00000271420	RP5-1057J7.7	Promoter	ENST00000605350
ENSG00000236810	RP5-886K2.3	Promoter	ENST00000427796
ENSG00000175087	PDIK1L	Promoter	ENST00000444713	PDLIM1 interacting kinase 1 like [Source:HGNC Symbol;Acc:18981]
ENSG00000236155	RP11-231P20.2	Promoter	ENST00000428812
ENSG00000117758	STX12	Promoter	ENST00000373943	syntaxin 12 [Source:HGNC Symbol;Acc:11430]
ENSG00000126698	DNAJC8	Promoter	ENST00000470967
ENSG00000180198	RCC1	Promoter	ENST00000373832	regulator of chromosome condensation 1 [Source:HGNC Symbol;Acc:1913]
ENSG00000225750	RP11-242O24.3	Promoter	ENST00000413004
ENSG00000134644	PUM1	Promoter	ENST00000527498	pumilio homolog 1 (Drosophila) [Source:HGNC Symbol;Acc:14957]
ENSG00000060688	SNRNP40	Promoter	ENST00000263694	small nuclear ribonucleoprotein 40kDa (U5) [Source:HGNC Symbol;Acc:30857]
ENSG00000206981	RNU6-40P	Promoter	ENST00000384254
ENSG00000134668	SPOCD1	Promoter	ENST00000257100	SPOC domain containing 1 [Source:HGNC Symbol;Acc:26338]
ENSG00000121775	TMEM39B	Promoter	ENST00000487305
ENSG00000222046	DCDC2B	Promoter	ENST00000409358	doublecortin domain containing 2B [Source:HGNC Symbol;Acc:32576]
ENSG00000162521	RBBP4	Promoter	ENST00000414241	retinoblastoma binding protein 4 [Source:HGNC Symbol;Acc:9887]
ENSG00000184389	A3GALT2	Promoter	ENST00000442999	alpha 1,3-galactosyltransferase 2 [Source:HGNC Symbol;Acc:30005]
ENSG00000163866	SMIM12	Promoter	ENST00000426886	small integral membrane protein 12 [Source:HGNC Symbol;Acc:25154]
ENSG00000197056	ZMYM1	Promoter	ENST00000417119	zinc finger, MYM-type 1 [Source:HGNC Symbol;Acc:26253]
ENSG00000142687	KIAA0319L	Promoter	ENST00000325722	KIAA0319-like [Source:HGNC Symbol;Acc:30071]
ENSG00000232335	RP11-435D7.3	Promoter	ENST00000373226
ENSG00000232862	RP4-665N4.4	Promoter	ENST00000602765
ENSG00000054116	TRAPPC3	Promoter	ENST00000462715
ENSG00000116871	MAP7D1	Promoter	ENST00000462118
ENSG00000134697	GNL2	Promoter	ENST00000490029
ENSG00000200421	Y_RNA	Promoter	ENST00000363551
ENSG00000204084	INPP5B	Promoter	ENST00000470364
ENSG00000237290	RP11-214L19.1	Promoter	ENST00000431311
ENSG00000228436	RP5-864K19.4	Promoter	ENST00000443161
ENSG00000214114	MYCBP	Promoter	ENST00000489803
ENSG00000188800	TMCO2	Promoter	ENST00000468258
ENSG00000187815	ZFP69	Promoter	ENST00000372706	ZFP69 zinc finger protein [Source:HGNC Symbol;Acc:24708]
ENSG00000117016	RIMS3	Promoter	ENST00000372684	regulating synaptic membrane exocytosis 3 [Source:HGNC Symbol;Acc:21292]
ENSG00000127124	HIVEP3	Promoter	ENST00000489103
ENSG00000117385	LEPRE1	Promoter	ENST00000431412	leucine proline-enriched proteoglycan (leprecan) 1 [Source:HGNC Symbol;Acc:19316]
ENSG00000233708	RP11-342M1.7	Promoter	ENST00000448759
ENSG00000243710	WDR65	Promoter	ENST00000372492	WD repeat domain 65 [Source:HGNC Symbol;Acc:26485]
ENSG00000066056	TIE1	Promoter	ENST00000480269
ENSG00000198520	C1orf228	Promoter	ENST00000427321
ENSG00000126107	HECTD3	Promoter	ENST00000486132
ENSG00000234315	OSTCP5	Promoter	ENST00000425293
ENSG00000186603	HPDL	Promoter	ENST00000334815	4-hydroxyphenylpyruvate dioxygenase-like [Source:HGNC Symbol;Acc:28242]
ENSG00000117450	PRDX1	Promoter	ENST00000262746	peroxiredoxin 1 [Source:HGNC Symbol;Acc:9352]
ENSG00000159592	GPBP1L1	Promoter	ENST00000479235
ENSG00000086015	MAST2	Promoter	ENST00000482881
ENSG00000085998	POMGNT1	Promoter	ENST00000396420	protein O-linked mannose beta1,2-N-acetylglucosaminyltransferase [Source:HGNC Symbol;Acc:19139]
ENSG00000085999	RAD54L	Promoter	ENST00000488942
ENSG00000079277	MKNK1	Promoter	ENST00000342571	MAP kinase interacting serine/threonine kinase 1 [Source:HGNC Symbol;Acc:7110]
ENSG00000159658	EFCAB14	Promoter	ENST00000459797
ENSG00000186160	CYP4Z1	Promoter	ENST00000471598
ENSG00000162368	CMPK1	Promoter	ENST00000371873	cytidine monophosphate (UMP-CMP) kinase 1, cytosolic [Source:HGNC Symbol;Acc:18170]
ENSG00000162374	ELAVL4	Promoter	ENST00000371827	ELAV (embryonic lethal, abnormal vision, Drosophila)-like 4 [Source:HGNC Symbol;Acc:3315]
ENSG00000265538	MIR4421	Promoter	ENST00000578133
ENSG00000085831	TTC39A	Promoter	ENST00000447632	tetratricopeptide repeat domain 39A [Source:HGNC Symbol;Acc:18657]
ENSG00000252032	RNU6-1281P	Promoter	ENST00000516223
ENSG00000227742	CALR4P	Promoter	ENST00000431943
ENSG00000078618	NRD1	Promoter	ENST00000440943	nardilysin (N-arginine dibasic convertase) [Source:HGNC Symbol;Acc:7995]
ENSG00000200839	RNA5SP48	Promoter	ENST00000363969
ENSG00000228407	RP4-800M22.1	Promoter	ENST00000414059
ENSG00000224255	PDCL3P6	Promoter	ENST00000429744
ENSG00000272371	RP11-25O10.2	Promoter	ENST00000607321
ENSG00000134744	ZCCHC11	Promoter	ENST00000257177	zinc finger, CCHC domain containing 11 [Source:HGNC Symbol;Acc:28981]
ENSG00000121310	ECHDC2	Promoter	ENST00000543419
ENSG00000162383	SLC1A7	Promoter	ENST00000371494	solute carrier family 1 (glutamate transporter), member 7 [Source:HGNC Symbol;Acc:10945]
ENSG00000226938	RP11-117D22.1	Promoter	ENST00000429099
ENSG00000236253	SLC25A3P1	Promoter	ENST00000566461
ENSG00000143006	DMRTB1	Promoter	ENST00000371445	DMRT-like family B with proline-rich C-terminal, 1 [Source:HGNC Symbol;Acc:13913]
ENSG00000116212	LRRC42	Promoter	ENST00000371370	leucine rich repeat containing 42 [Source:HGNC Symbol;Acc:28792]
ENSG00000272091	RP4-758J24.5	Promoter	ENST00000606641
ENSG00000116209	TMEM59	Promoter	ENST00000371344	transmembrane protein 59 [Source:HGNC Symbol;Acc:1239]
ENSG00000225632	RP5-997D24.3	Promoter	ENST00000426901
ENSG00000235741	RP5-866L20.1	Promoter	ENST00000433377
ENSG00000162402	USP24	Promoter	ENST00000482197
ENSG00000252162	RNU6-830P	Promoter	ENST00000516353
ENSG00000223956	RP4-710M16.2	Promoter	ENST00000451914
ENSG00000162407	PPAP2B	Promoter	ENST00000472957
ENSG00000187889	C1orf168	Promoter	ENST00000371240
ENSG00000226759	RP4-737A23.2	Promoter	ENST00000585589
ENSG00000264128	RN7SL713P	Promoter	ENST00000582127
ENSG00000172456	FGGY	Promoter	ENST00000475949
ENSG00000231816	RP4-782L23.1	Promoter	ENST00000424725
ENSG00000226883	RP4-782L23.2	Promoter	ENST00000443012
ENSG00000162599	NFIA	Promoter	ENST00000493627	nuclear factor I/A [Source:HGNC Symbol;Acc:7784]
ENSG00000116641	DOCK7	Promoter	ENST00000464312
ENSG00000223683	AL138935.1	Promoter	ENST00000429660
ENSG00000224209	LINC00466	Promoter	ENST00000418086
ENSG00000158966	CACHD1	Promoter	ENST00000486580
ENSG00000162434	JAK1	Promoter	ENST00000481702
ENSG00000231485	RP4-535B20.1	Promoter	ENST00000448344
ENSG00000116678	LEPR	Promoter	ENST00000471762
ENSG00000184588	PDE4B	Promoter	ENST00000423207	phosphodiesterase 4B, cAMP-specific [Source:HGNC Symbol;Acc:8781]
ENSG00000118473	SGIP1	Promoter	ENST00000237247	SH3-domain GRB2-like (endophilin) interacting protein 1 [Source:HGNC Symbol;Acc:25412]
ENSG00000116704	SLC35D1	Promoter	ENST00000235345	solute carrier family 35 (UDP-GlcA/UDP-GalNAc transporter), member D1 [Source:HGNC Symbol;Acc:20800]
ENSG00000203963	C1orf141	Promoter	ENST00000371006	chromosome 1 open reading frame 141 [Source:HGNC Symbol;Acc:32044]
ENSG00000162594	IL23R	Promoter	ENST00000425614	interleukin 23 receptor [Source:HGNC Symbol;Acc:19100]
ENSG00000252116	RNU4ATAC4P	Promoter	ENST00000516307
ENSG00000238139	RP11-393N21.1	Promoter	ENST00000414338
ENSG00000242482	RN7SL392P	Promoter	ENST00000473024
ENSG00000270615	RP11-379C1.1	Promoter	ENST00000603525
ENSG00000235782	RP3-333A15.1	Promoter	ENST00000426775
ENSG00000269933	RP3-333A15.2	Promoter	ENST00000602605
ENSG00000264239	AL360297.1	Promoter	ENST00000578728
ENSG00000229956	ZRANB2-AS2	Promoter	ENST00000430605
ENSG00000172260	NEGR1	Promoter	ENST00000478526
ENSG00000227016	RP11-262K1.1	Promoter	ENST00000418078
ENSG00000225087	RP4-660H19.1	Promoter	ENST00000445976
ENSG00000223479	RP4-788P17.1	Promoter	ENST00000436262
ENSG00000252005	RNU4ATAC8P	Promoter	ENST00000516196
ENSG00000162620	LRRIQ3	Promoter	ENST00000417067	leucine-rich repeats and IQ motif containing 3 [Source:HGNC Symbol;Acc:28318]
ENSG00000229943	RP11-93N20.1	Promoter	ENST00000438619
ENSG00000178193	RP4-682C21.5	Promoter	ENST00000433521
ENSG00000184005	ST6GALNAC3	Promoter	ENST00000328299	ST6 (alpha-N-acetyl-neuraminyl-2,3-beta-galactosyl-1,3)-N-acetylgalactosaminide alpha-2,6-sialyltransferase 3 [Source:HGNC Symbol;Acc:19343]
ENSG00000117069	ST6GALNAC5	Promoter	ENST00000488940
ENSG00000142892	PIGK	Promoter	ENST00000370812	phosphatidylinositol glycan anchor biosynthesis, class K [Source:HGNC Symbol;Acc:8965]
ENSG00000036549	ZZZ3	Promoter	ENST00000481346
ENSG00000180488	FAM73A	Promoter	ENST00000370791	family with sequence similarity 73, member A [Source:HGNC Symbol;Acc:24741]
ENSG00000162614	NEXN	Promoter	ENST00000470735
ENSG00000122420	PTGFR	Promoter	ENST00000370758	prostaglandin F receptor (FP) [Source:HGNC Symbol;Acc:9600]
ENSG00000137959	IFI44L	Promoter	ENST00000494910
ENSG00000221683	AC104837.1	Promoter	ENST00000408756
ENSG00000235756	RP11-339A11.1	Promoter	ENST00000416270
ENSG00000234108	RP11-115A15.2	Promoter	ENST00000447525
ENSG00000224326	RP11-115A15.1	Promoter	ENST00000437080
ENSG00000229752	RP5-831K15.1	Promoter	ENST00000417407
ENSG00000117114	LPHN2	Promoter	ENST00000402328	latrophilin 2 [Source:HGNC Symbol;Acc:18582]
ENSG00000230817	RP4-601K24.1	Promoter	ENST00000452901
ENSG00000137941	TTLL7	Promoter	ENST00000480533
ENSG00000229486	RP4-552O12.1	Promoter	ENST00000421341
ENSG00000142875	PRKACB	Promoter	ENST00000370685	protein kinase, cAMP-dependent, catalytic, beta [Source:HGNC Symbol;Acc:9381]
ENSG00000226970	RP11-82H13.2	Promoter	ENST00000441775
ENSG00000240520	UOX	Promoter	ENST00000471089
ENSG00000117155	SSX2IP	Promoter	ENST00000460500
ENSG00000251899	AC104169.1	Promoter	ENST00000516090
ENSG00000162643	WDR63	Promoter	ENST00000370596	WD repeat domain 63 [Source:HGNC Symbol;Acc:30711]
ENSG00000055732	MCOLN3	Promoter	ENST00000474447
ENSG00000229505	RP4-682E18.1	Promoter	ENST00000417340
ENSG00000224466	RP4-651E10.3	Promoter	ENST00000441182
ENSG00000016602	CLCA4	Promoter	ENST00000496322
ENSG00000199318	RNA5SP52	Promoter	ENST00000362448
ENSG00000270507	CTA-21C21.1	Promoter	ENST00000603130
ENSG00000197147	LRRC8B	Promoter	ENST00000449440	leucine rich repeat containing 8 family, member B [Source:HGNC Symbol;Acc:30692]
ENSG00000229067	RP11-91I11.1	Promoter	ENST00000439897
ENSG00000266532	RN7SL235P	Promoter	ENST00000584195
ENSG00000226773	RP4-775D17.1	Promoter	ENST00000411498
ENSG00000067208	EVI5	Promoter	ENST00000491940
ENSG00000252752	RNU6-210P	Promoter	ENST00000516943
ENSG00000229567	RP4-717I23.2	Promoter	ENST00000423010
ENSG00000223745	RP4-717I23.3	Promoter	ENST00000442860
ENSG00000067334	DNTTIP2	Promoter	ENST00000462746
ENSG00000023909	GCLM	Promoter	ENST00000370238	glutamate-cysteine ligase, modifier subunit [Source:HGNC Symbol;Acc:4312]
ENSG00000198691	ABCA4	Promoter	ENST00000472033
ENSG00000117519	CNN3	Promoter	ENST00000461018
ENSG00000230427	RP11-313A24.1	Promoter	ENST00000451611
ENSG00000172339	ALG14	Promoter	ENST00000370205	ALG14, UDP-N-acetylglucosaminyltransferase subunit [Source:HGNC Symbol;Acc:28287]
ENSG00000122481	RWDD3	Promoter	ENST00000370202	RWD domain containing 3 [Source:HGNC Symbol;Acc:21393]
ENSG00000228504	RP4-586O15.1	Promoter	ENST00000423410
ENSG00000271252	RP11-286B14.2	Promoter	ENST00000603401
ENSG00000221798	AC092812.1	Promoter	ENST00000408871
ENSG00000200800	RNU1-130P	Promoter	ENST00000363930
ENSG00000225923	RP4-736I12.1	Promoter	ENST00000439625
ENSG00000234226	NDUFS5P2	Promoter	ENST00000598931
ENSG00000232878	DPYD-AS1	Promoter	ENST00000422980
ENSG00000228057	SEC63P1	Promoter	ENST00000425785
ENSG00000117598	LPPR5	Promoter	ENST00000370188	Lipid phosphate phosphatase-related protein type 5 [Source:UniProtKB/Swiss-Prot;Acc:Q32ZL2]
ENSG00000241073	RP4-714D9.2	Promoter	ENST00000432294
ENSG00000230287	RP11-305E17.4	Promoter	ENST00000435545
ENSG00000216067	AC104457.1	Promoter	ENST00000401248
ENSG00000079335	CDC14A	Promoter	ENST00000469387
ENSG00000162692	VCAM1	Promoter	ENST00000370119	vascular cell adhesion molecule 1 [Source:HGNC Symbol;Acc:12663]
ENSG00000252765	SCARNA16	Promoter	ENST00000516956
ENSG00000271578	RP5-1033H2.1	Promoter	ENST00000603646
ENSG00000225938	RP4-575N6.4	Promoter	ENST00000432195
ENSG00000231671	RP11-157N3.1	Promoter	ENST00000444327
ENSG00000226715	RP11-411H5.1	Promoter	ENST00000415532
ENSG00000271277	RP11-82O2.2	Promoter	ENST00000603614
ENSG00000118733	OLFM3	Promoter	ENST00000370103	olfactomedin 3 [Source:HGNC Symbol;Acc:17990]
ENSG00000230864	RP5-936J12.1	Promoter	ENST00000414418
ENSG00000060718	COL11A1	Promoter	ENST00000465209
ENSG00000162631	NTNG1	Promoter	ENST00000370066	netrin G1 [Source:HGNC Symbol;Acc:23319]
ENSG00000232971	RP11-293A10.3	Promoter	ENST00000437400
ENSG00000116266	STXBP3	Promoter	ENST00000483586
ENSG00000197780	TAF13	Promoter	ENST00000461096	TAF13 RNA polymerase II, TATA box binding protein (TBP)-associated factor, 18kDa [Source:HGNC Symbol;Acc:11546]
ENSG00000143126	CELSR2	Promoter	ENST00000271332	cadherin, EGF LAG seven-pass G-type receptor 2 [Source:HGNC Symbol;Acc:3231]
ENSG00000134243	SORT1	Promoter	ENST00000256637	sortilin 1 [Source:HGNC Symbol;Acc:11186]
ENSG00000156097	GPR61	Promoter	ENST00000404129	G protein-coupled receptor 61 [Source:HGNC Symbol;Acc:13300]
ENSG00000228703	RP5-1160K1.6	Promoter	ENST00000369843
ENSG00000134202	GSTM3	Promoter	ENST00000540225	glutathione S-transferase mu 3 (brain) [Source:HGNC Symbol;Acc:4635]
ENSG00000198758	EPS8L3	Promoter	ENST00000498743
ENSG00000197106	SLC6A17	Promoter	ENST00000331565	solute carrier family 6, member 17 [Source:HGNC Symbol;Acc:31399]
ENSG00000162775	RBM15	Promoter	ENST00000369784	RNA binding motif protein 15 [Source:HGNC Symbol;Acc:14959]
ENSG00000143119	CD53	Promoter	ENST00000497404
ENSG00000134216	CHIA	Promoter	ENST00000422815	chitinase, acidic [Source:HGNC Symbol;Acc:17432]
ENSG00000121933	ADORA3	Promoter	ENST00000443498	adenosine A3 receptor [Source:HGNC Symbol;Acc:268]
ENSG00000239111	snoU13	Promoter	ENST00000459606
ENSG00000155363	MOV10	Promoter	ENST00000495374
ENSG00000231128	RP5-1073O3.2	Promoter	ENST00000429398
ENSG00000081019	RSBN1	Promoter	ENST00000261441	round spermatid basic protein 1 [Source:HGNC Symbol;Acc:25642]
ENSG00000163349	HIPK1	Promoter	ENST00000361587	homeodomain interacting protein kinase 1 [Source:HGNC Symbol;Acc:19006]
ENSG00000197323	TRIM33	Promoter	ENST00000492227
ENSG00000134200	TSHB	Promoter	ENST00000256592	thyroid stimulating hormone, beta [Source:HGNC Symbol;Acc:12372]
ENSG00000228035	RP4-663N10.1	Promoter	ENST00000425449
ENSG00000226973	RP4-663N10.2	Promoter	ENST00000457493
ENSG00000173218	VANGL1	Promoter	ENST00000355485	VANGL planar cell polarity protein 1 [Source:HGNC Symbol;Acc:15512]
ENSG00000214204	HNRNPA1P43	Promoter	ENST00000452680
ENSG00000212385	RNU6-817P	Promoter	ENST00000391083
ENSG00000116815	CD58	Promoter	ENST00000464088	CD58 molecule [Source:HGNC Symbol;Acc:1688]
ENSG00000231072	GAPDHP64	Promoter	ENST00000419696
ENSG00000134247	PTGFRN	Promoter	ENST00000496699
ENSG00000134253	TRIM45	Promoter	ENST00000497970	tripartite motif containing 45 [Source:HGNC Symbol;Acc:19018]
ENSG00000198162	MAN1A2	Promoter	ENST00000421535	mannosidase, alpha, class 1A, member 2 [Source:HGNC Symbol;Acc:6822]
ENSG00000228217	AL390877.1	Promoter	ENST00000423940
ENSG00000155761	SPAG17	Promoter	ENST00000466857
ENSG00000092607	TBX15	Promoter	ENST00000207157	T-box 15 [Source:HGNC Symbol;Acc:11594]
ENSG00000203859	HSD3B2	Promoter	ENST00000543831	hydroxy-delta-5-steroid dehydrogenase, 3 beta- and steroid delta-isomerase 2 [Source:HGNC Symbol;Acc:5218]
ENSG00000232780	RP5-871G17.5	Promoter	ENST00000449411
ENSG00000092621	PHGDH	Promoter	ENST00000469443
ENSG00000215864	NBPF7	Promoter	ENST00000401014
ENSG00000225278	RP11-782C8.5	Promoter	ENST00000437865
ENSG00000225010	RP11-435B5.1	Promoter	ENST00000427452
ENSG00000185044	RP11-435B5.4	Promoter	ENST00000423249
ENSG00000226897	RP11-435B5.6	Promoter	ENST00000429884
ENSG00000240007	RP6-206I17.4	Promoter	ENST00000423202
ENSG00000162825	NBPF8	Promoter	ENST00000369372	neuroblastoma breakpoint family, member 8 [Source:HGNC Symbol;Acc:31990]
ENSG00000168614	NBPF9	Promoter	ENST00000488888
ENSG00000178104	PDE4DIP	Promoter	ENST00000479369
ENSG00000117262	GPR89A	Promoter	ENST00000478703
ENSG00000215860	PDZK1P1	Promoter	ENST00000401011
ENSG00000232637	WI2-3658N16.1	Promoter	ENST00000436832
ENSG00000239475	HYDIN2	Promoter	ENST00000478377
ENSG00000226015	CCT8P1	Promoter	ENST00000413611
ENSG00000226653	OR13Z1P	Promoter	ENST00000416141
ENSG00000227778	XXyac-YX155B6.2	Promoter	ENST00000436798
ENSG00000226335	XXyac-YX155B6.6	Promoter	ENST00000424741
ENSG00000255963	PPIAL4A	Promoter	ENST00000539781	peptidylprolyl isomerase A (cyclophilin A)-like 4A [Source:HGNC Symbol;Acc:24369]
ENSG00000237253	RP11-666A1.5	Promoter	ENST00000415104
ENSG00000237343	RP11-763B22.4	Promoter	ENST00000455105
ENSG00000226028	PFN1P12	Promoter	ENST00000455938
ENSG00000223779	RP11-403I13.4	Promoter	ENST00000457216
ENSG00000253193	FCGR1C	Promoter	ENST00000431573
ENSG00000159164	SV2A	Promoter	ENST00000369146	synaptic vesicle glycoprotein 2A [Source:HGNC Symbol;Acc:20566]
ENSG00000136631	VPS45	Promoter	ENST00000484306
ENSG00000143369	ECM1	Promoter	ENST00000490346
ENSG00000203804	C1orf138	Promoter	ENST00000369035	chromosome 1 open reading frame 138 [Source:HGNC Symbol;Acc:32041]
ENSG00000163131	CTSS	Promoter	ENST00000607427	cathepsin S [Source:HGNC Symbol;Acc:2545]
ENSG00000143418	CERS2	Promoter	ENST00000345896
ENSG00000213190	MLLT11	Promoter	ENST00000368921	myeloid/lymphoid or mixed-lineage leukemia (trithorax homolog, Drosophila); translocated to, 11 [Source:HGNC Symbol;Acc:16997]
ENSG00000143458	GABPB2	Promoter	ENST00000467551
ENSG00000261168	RP11-68I18.10	Promoter	ENST00000563624
ENSG00000143434	SEMA6C	Promoter	ENST00000368913	sema domain, transmembrane domain (TM), and cytoplasmic domain, (semaphorin) 6C [Source:HGNC Symbol;Acc:10740]
ENSG00000143398	PIP5K1A	Promoter	ENST00000447555	phosphatidylinositol-4-phosphate 5-kinase, type I, alpha [Source:HGNC Symbol;Acc:8994]
ENSG00000159352	PSMD4	Promoter	ENST00000445776	proteasome (prosome, macropain) 26S subunit, non-ATPase, 4 [Source:HGNC Symbol;Acc:9561]
ENSG00000143393	PI4KB	Promoter	ENST00000460323
ENSG00000143442	POGZ	Promoter	ENST00000529669	pogo transposable element with ZNF domain [Source:HGNC Symbol;Acc:18801]
ENSG00000143375	CGN	Promoter	ENST00000505188	cingulin [Source:HGNC Symbol;Acc:17429]
ENSG00000182898	TCHHL1	Promoter	ENST00000368806	trichohyalin-like 1 [Source:HGNC Symbol;Acc:31796]
ENSG00000186226	LCE1E	Promoter	ENST00000368771	late cornified envelope 1E [Source:HGNC Symbol;Acc:29466]
ENSG00000172155	LCE1D	Promoter	ENST00000326233	late cornified envelope 1D [Source:HGNC Symbol;Acc:29465]
ENSG00000224308	RP1-13P20.6	Promoter	ENST00000419578
ENSG00000244094	SPRR2F	Promoter	ENST00000468739	small proline-rich protein 2F [Source:HGNC Symbol;Acc:11266]
ENSG00000159516	SPRR2G	Promoter	ENST00000368748	small proline-rich protein 2G [Source:HGNC Symbol;Acc:11267]
ENSG00000159527	PGLYRP3	Promoter	ENST00000290722	peptidoglycan recognition protein 3 [Source:HGNC Symbol;Acc:30014]
ENSG00000143621	ILF2	Promoter	ENST00000361891	interleukin enhancer binding factor 2 [Source:HGNC Symbol;Acc:6037]
ENSG00000143624	INTS3	Promoter	ENST00000368670
ENSG00000198837	DENND4B	Promoter	ENST00000477746
ENSG00000252669	U3	Promoter	ENST00000516860
ENSG00000200220	RNU6-179P	Promoter	ENST00000363350
ENSG00000231837	RPS7P2	Promoter	ENST00000435134
ENSG00000143569	UBAP2L	Promoter	ENST00000484819
ENSG00000163346	PBXIP1	Promoter	ENST00000498553
ENSG00000169231	THBS3	Promoter	ENST00000541576	thrombospondin 3 [Source:HGNC Symbol;Acc:11787]
ENSG00000160767	FAM189B	Promoter	ENST00000368366
ENSG00000227773	ASH1L-IT1	Promoter	ENST00000458371
ENSG00000207144	RNU6-1297P	Promoter	ENST00000384415
ENSG00000235919	ASH1L-AS1	Promoter	ENST00000594351
ENSG00000265960	AL365181.1	Promoter	ENST00000581084
ENSG00000187800	PEAR1	Promoter	ENST00000444016	platelet endothelial aggregation receptor 1 [Source:HGNC Symbol;Acc:33631]
ENSG00000160838	LRRC71	Promoter	ENST00000472465
ENSG00000132694	ARHGEF11	Promoter	ENST00000486670
ENSG00000224520	KRT8P45	Promoter	ENST00000414328
ENSG00000235700	CYCSP52	Promoter	ENST00000422857
ENSG00000233712	RP4-801G22.3	Promoter	ENST00000449287
ENSG00000227217	RP11-367J7.3	Promoter	ENST00000453692
ENSG00000236957	RP11-451O13.1	Promoter	ENST00000454878
ENSG00000229914	RP11-404O13.4	Promoter	ENST00000439139
ENSG00000230942	HMGN1P5	Promoter	ENST00000448591
ENSG00000163568	AIM2	Promoter	ENST00000368130	absent in melanoma 2 [Source:HGNC Symbol;Acc:357]
ENSG00000222552	RNA5SP60	Promoter	ENST00000410620
ENSG00000162706	CADM3	Promoter	ENST00000497636
ENSG00000196266	OR10J3	Promoter	ENST00000332217	olfactory receptor, family 10, subfamily J, member 3 [Source:HGNC Symbol;Acc:14992]
ENSG00000237409	RP11-226L15.1	Promoter	ENST00000415679
ENSG00000122218	COPA	Promoter	ENST00000545284
ENSG00000227239	AL121985.1	Promoter	ENST00000452210
ENSG00000158850	B4GALT3	Promoter	ENST00000319769	UDP-Gal:betaGlcNAc beta 1,4- galactosyltransferase, polypeptide 3 [Source:HGNC Symbol;Acc:926]
ENSG00000143257	NR1I3	Promoter	ENST00000512372	nuclear receptor subfamily 1, group I, member 3 [Source:HGNC Symbol;Acc:7969]
ENSG00000188931	C1orf192	Promoter	ENST00000367974	chromosome 1 open reading frame 192 [Source:HGNC Symbol;Acc:32325]
ENSG00000224515	RP11-5K23.5	Promoter	ENST00000419446
ENSG00000072694	FCGR2B	Promoter	ENST00000367962	Fc fragment of IgG, low affinity IIb, receptor (CD32) [Source:HGNC Symbol;Acc:3618]
ENSG00000231586	RPS23P9	Promoter	ENST00000448848
ENSG00000241347	RN7SL466P	Promoter	ENST00000497546
ENSG00000229808	RP11-456P18.2	Promoter	ENST00000457671
ENSG00000198929	NOS1AP	Promoter	ENST00000530878	nitric oxide synthase 1 (neuronal) adaptor protein [Source:HGNC Symbol;Acc:16859]
ENSG00000198574	SH2D1B	Promoter	ENST00000367929	SH2 domain containing 1B [Source:HGNC Symbol;Acc:30416]
ENSG00000162733	DDR2	Promoter	ENST00000458105	discoidin domain receptor tyrosine kinase 2 [Source:HGNC Symbol;Acc:2731]
ENSG00000230739	RP11-331H2.4	Promoter	ENST00000451015
ENSG00000185860	C1orf110	Promoter	ENST00000524710
ENSG00000185630	PBX1	Promoter	ENST00000560469
ENSG00000207082	RNU6-171P	Promoter	ENST00000384354
ENSG00000162761	LMX1A	Promoter	ENST00000489443
ENSG00000237463	RP11-280O1.2	Promoter	ENST00000416424
ENSG00000143149	ALDH9A1	Promoter	ENST00000354775	aldehyde dehydrogenase 9 family, member A1 [Source:HGNC Symbol;Acc:412]
ENSG00000143179	UCK2	Promoter	ENST00000462329
ENSG00000226292	RP11-7G12.1	Promoter	ENST00000422100
ENSG00000143157	POGK	Promoter	ENST00000537173	pogo transposable element with KRAB domain [Source:HGNC Symbol;Acc:18800]
ENSG00000237096	RP4-782G3.1	Promoter	ENST00000414590
ENSG00000143190	POU2F1	Promoter	ENST00000443275	POU class 2 homeobox 1 [Source:HGNC Symbol;Acc:9212]
ENSG00000197965	MPZL1	Promoter	ENST00000474729
ENSG00000203740	METTL11B	Promoter	ENST00000439373	methyltransferase like 11B [Source:HGNC Symbol;Acc:31932]
ENSG00000116132	PRRX1	Promoter	ENST00000485529
ENSG00000117507	FMO6P	Promoter	ENST00000367754	flavin containing monooxygenase 6 pseudogene [Source:HGNC Symbol;Acc:24024]
ENSG00000076258	FMO4	Promoter	ENST00000462992
ENSG00000117523	PRRC2C	Promoter	ENST00000495585	proline-rich coiled-coil 2C [Source:HGNC Symbol;Acc:24903]
ENSG00000135845	PIGC	Promoter	ENST00000489002
ENSG00000094975	SUCO	Promoter	ENST00000367723	SUN domain containing ossification factor [Source:HGNC Symbol;Acc:1240]
ENSG00000229785	SLC25A38P1	Promoter	ENST00000458247
ENSG00000238272	RP3-436N22.3	Promoter	ENST00000431459
ENSG00000162753	SLC9C2	Promoter	ENST00000367714	solute carrier family 9, member C2 (putative) [Source:HGNC Symbol;Acc:28664]
ENSG00000135870	RC3H1	Promoter	ENST00000531594
ENSG00000152061	RABGAP1L	Promoter	ENST00000526253
ENSG00000223828	BANF1P4	Promoter	ENST00000420029
ENSG00000235869	RP1-102G20.4	Promoter	ENST00000441426
ENSG00000254154	RP4-798P15.3	Promoter	ENST00000354921
ENSG00000075391	RASAL2	Promoter	ENST00000465723
ENSG00000266417	MIR4424	Promoter	ENST00000585257
ENSG00000212338	SNORA67	Promoter	ENST00000391036
ENSG00000261817	RP11-502H18.2	Promoter	ENST00000566904
ENSG00000121454	LHX4	Promoter	ENST00000263726	LIM homeobox 4 [Source:HGNC Symbol;Acc:21734]
ENSG00000265435	MIR3121	Promoter	ENST00000579680
ENSG00000232096	GS1-122H1.3	Promoter	ENST00000419731
ENSG00000227181	RP11-317P15.3	Promoter	ENST00000435492
ENSG00000135838	NPL	Promoter	ENST00000488424
ENSG00000157064	NMNAT2	Promoter	ENST00000464047
ENSG00000116698	SMG7	Promoter	ENST00000440812	SMG7 nonsense mediated mRNA decay factor [Source:HGNC Symbol;Acc:16792]
ENSG00000143344	RGL1	Promoter	ENST00000304685	ral guanine nucleotide dissociation stimulator-like 1 [Source:HGNC Symbol;Acc:30281]
ENSG00000135842	FAM129A	Promoter	ENST00000487074
ENSG00000201312	RNA5SP72	Promoter	ENST00000364442
ENSG00000143341	HMCN1	Promoter	ENST00000271588	hemicentin 1 [Source:HGNC Symbol;Acc:19194]
ENSG00000116690	PRG4	Promoter	ENST00000367486	proteoglycan 4 [Source:HGNC Symbol;Acc:9364]
ENSG00000116711	PLA2G4A	Promoter	ENST00000466600
ENSG00000225006	RP11-669M2.1	Promoter	ENST00000426262
ENSG00000237283	RP11-316I3.1	Promoter	ENST00000432976
ENSG00000150681	RGS18	Promoter	ENST00000367460	regulator of G-protein signaling 18 [Source:HGNC Symbol;Acc:14261]
ENSG00000221145	AL136987.1	Promoter	ENST00000408218
ENSG00000231767	MIR4426	Promoter	ENST00000443181
ENSG00000223075	RN7SKP126	Promoter	ENST00000411143
ENSG00000221680	MIR1278	Promoter	ENST00000408753
ENSG00000228167	RP11-489C13.1	Promoter	ENST00000446021
ENSG00000000971	CFH	Promoter	ENST00000466229
ENSG00000116785	CFHR3	Promoter	ENST00000367425	complement factor H-related 3 [Source:HGNC Symbol;Acc:16980]
ENSG00000244414	CFHR1	Promoter	ENST00000367424	complement factor H-related 1 [Source:HGNC Symbol;Acc:4888]
ENSG00000134389	CFHR5	Promoter	ENST00000367414	complement factor H-related 5 [Source:HGNC Symbol;Acc:24668]
ENSG00000143278	F13B	Promoter	ENST00000490002
ENSG00000143355	LHX9	Promoter	ENST00000606127
ENSG00000223881	RP11-553K8.2	Promoter	ENST00000429469
ENSG00000081237	PTPRC	Promoter	ENST00000367379	protein tyrosine phosphatase, receptor type, C [Source:HGNC Symbol;Acc:9666]
ENSG00000207975	MIR181B1	Promoter	ENST00000385240
ENSG00000200139	RNU6-778P	Promoter	ENST00000363269
ENSG00000116833	NR5A2	Promoter	ENST00000544748	nuclear receptor subfamily 5, group A, member 2 [Source:HGNC Symbol;Acc:7984]
ENSG00000233827	FAM58BP	Promoter	ENST00000424019
ENSG00000081248	CACNA1S	Promoter	ENST00000367338	calcium channel, voltage-dependent, L type, alpha 1S subunit [Source:HGNC Symbol;Acc:1397]
ENSG00000116857	TMEM9	Promoter	ENST00000367333	transmembrane protein 9 [Source:HGNC Symbol;Acc:18823]
ENSG00000118194	TNNT2	Promoter	ENST00000367318	troponin T type 2 (cardiac) [Source:HGNC Symbol;Acc:11949]
ENSG00000159173	TNNI1	Promoter	ENST00000336092	troponin I type 1 (skeletal, slow) [Source:HGNC Symbol;Acc:11945]
ENSG00000143862	ARL8A	Promoter	ENST00000486225
ENSG00000077157	PPP1R12B	Promoter	ENST00000465284
ENSG00000163444	TMEM183A	Promoter	ENST00000367242	transmembrane protein 183A [Source:HGNC Symbol;Acc:20173]
ENSG00000223505	RP11-397P13.7	Promoter	ENST00000427282
ENSG00000143845	ETNK2	Promoter	ENST00000367198	ethanolamine kinase 2 [Source:HGNC Symbol;Acc:25575]
ENSG00000252731	AL161793.1	Promoter	ENST00000516922
ENSG00000252650	RNA5SP75	Promoter	ENST00000516841
ENSG00000184144	CNTN2	Promoter	ENST00000331830	contactin 2 (axonal) [Source:HGNC Symbol;Acc:2172]
ENSG00000162873	KLHDC8A	Promoter	ENST00000539253	kelch domain containing 8A [Source:HGNC Symbol;Acc:25573]
ENSG00000224717	RP11-576D8.4	Promoter	ENST00000442318
ENSG00000158711	ELK4	Promoter	ENST00000357992	ELK4, ETS-domain protein (SRF accessory protein 1) [Source:HGNC Symbol;Acc:3326]
ENSG00000133065	SLC41A1	Promoter	ENST00000468057
ENSG00000196533	C1orf186	Promoter	ENST00000485683
ENSG00000136653	RASSF5	Promoter	ENST00000491368
ENSG00000143486	EIF2D	Promoter	ENST00000461334
ENSG00000162894	FAIM3	Promoter	ENST00000367091	Fas apoptotic inhibitory molecule 3 [Source:HGNC Symbol;Acc:14315]
ENSG00000197721	CR1L	Promoter	ENST00000294997	complement component (3b/4b) receptor 1-like [Source:HGNC Symbol;Acc:2335]
ENSG00000226843	RP11-2P2.1	Promoter	ENST00000427435
ENSG00000232812	RP11-459K23.2	Promoter	ENST00000415754
ENSG00000228081	RP11-385M4.2	Promoter	ENST00000431570
ENSG00000143469	SYT14	Promoter	ENST00000422431	synaptotagmin XIV [Source:HGNC Symbol;Acc:23143]
ENSG00000054392	HHAT	Promoter	ENST00000367009	hedgehog acyltransferase [Source:HGNC Symbol;Acc:18270]
ENSG00000117625	RCOR3	Promoter	ENST00000534478	REST corepressor 3 [Source:HGNC Symbol;Acc:25594]
ENSG00000143493	INTS7	Promoter	ENST00000475798
ENSG00000066027	PPP2R5A	Promoter	ENST00000537030	protein phosphatase 2, regulatory subunit B', alpha [Source:HGNC Symbol;Acc:9309]
ENSG00000226036	RP11-338C15.2	Promoter	ENST00000456479
ENSG00000237980	RP11-338C15.3	Promoter	ENST00000446962
ENSG00000143494	VASH2	Promoter	ENST00000366966	vasohibin 2 [Source:HGNC Symbol;Acc:25723]
ENSG00000230461	PROX1-AS1	Promoter	ENST00000598091
ENSG00000152104	PTPN14	Promoter	ENST00000486173
ENSG00000224584	RP11-365D23.2	Promoter	ENST00000436983
ENSG00000117724	CENPF	Promoter	ENST00000467765
ENSG00000082482	KCNK2	Promoter	ENST00000486921	potassium channel, subfamily K, member 2 [Source:HGNC Symbol;Acc:6277]
ENSG00000042781	USH2A	Promoter	ENST00000307340	Usher syndrome 2A (autosomal recessive, mild) [Source:HGNC Symbol;Acc:12601]
ENSG00000162814	SPATA17	Promoter	ENST00000492747
ENSG00000143353	LYPLAL1	Promoter	ENST00000481007
ENSG00000162813	BPNT1	Promoter	ENST00000322067	3'(2'), 5'-bisphosphate nucleotidase 1 [Source:HGNC Symbol;Acc:1096]
ENSG00000213033	AURKAPS1	Promoter	ENST00000451805
ENSG00000226211	RP11-453O22.1	Promoter	ENST00000448432
ENSG00000238042	RP11-815M8.1	Promoter	ENST00000433576
ENSG00000227002	SNRPEP10	Promoter	ENST00000420249
ENSG00000232372	RP11-504P24.2	Promoter	ENST00000431663
ENSG00000229930	RP11-504P24.5	Promoter	ENST00000414742
ENSG00000236773	RP11-365O16.1	Promoter	ENST00000415453
ENSG00000143748	NVL	Promoter	ENST00000496393
ENSG00000143771	CNIH4	Promoter	ENST00000469200
ENSG00000185842	DNAH14	Promoter	ENST00000453375
ENSG00000143815	LBR	Promoter	ENST00000338179	lamin B receptor [Source:HGNC Symbol;Acc:6518]
ENSG00000243709	LEFTY1	Promoter	ENST00000272134	left-right determination factor 1 [Source:HGNC Symbol;Acc:6552]
ENSG00000182827	ACBD3	Promoter	ENST00000464927
ENSG00000223282	RN7SKP165	Promoter	ENST00000411350
ENSG00000228729	RP11-211A18.2	Promoter	ENST00000435693
ENSG00000230005	SNAP47-AS1	Promoter	ENST00000413347
ENSG00000233003	CICP26	Promoter	ENST00000507432
ENSG00000154342	WNT3A	Promoter	ENST00000284523	wingless-type MMTV integration site family, member 3A [Source:HGNC Symbol;Acc:15983]
ENSG00000143761	ARF1	Promoter	ENST00000272102	ADP-ribosylation factor 1 [Source:HGNC Symbol;Acc:652]
ENSG00000116574	RHOU	Promoter	ENST00000493528
ENSG00000223635	RP4-613A2.1	Promoter	ENST00000417605
ENSG00000135776	ABCB10	Promoter	ENST00000486755
ENSG00000213028	RP11-108F13.2	Promoter	ENST00000434580
ENSG00000177614	PGBD5	Promoter	ENST00000391860	piggyBac transposable element derived 5 [Source:HGNC Symbol;Acc:19405]
ENSG00000221290	MIR1182	Promoter	ENST00000408363
ENSG00000162946	DISC1	Promoter	ENST00000427560
ENSG00000212916	MAP10	Promoter	ENST00000418460	microtubule-associated protein 10 [Source:HGNC Symbol;Acc:29265]
ENSG00000135749	PCNXL2	Promoter	ENST00000522067
ENSG00000234453	RP11-488L4.1	Promoter	ENST00000452766
ENSG00000236244	RP4-799P18.3	Promoter	ENST00000446433
ENSG00000059588	TARBP1	Promoter	ENST00000481183
ENSG00000231768	RP5-855F14.1	Promoter	ENST00000435574
ENSG00000233018	RP4-597N16.1	Promoter	ENST00000426692
ENSG00000188739	RBM34	Promoter	ENST00000475960
ENSG00000054267	ARID4B	Promoter	ENST00000474953	AT rich interactive domain 4B (RBP1-like) [Source:HGNC Symbol;Acc:15550]
ENSG00000168243	GNG4	Promoter	ENST00000450593	guanine nucleotide binding protein (G protein), gamma 4 [Source:HGNC Symbol;Acc:4407]
ENSG00000222650	RNU2-70P	Promoter	ENST00000410718
ENSG00000223776	LGALS8-AS1	Promoter	ENST00000487567
ENSG00000198626	RYR2	Promoter	ENST00000366574	ryanodine receptor 2 (cardiac) [Source:HGNC Symbol;Acc:10484]
ENSG00000215808	RP11-371I1.2	Promoter	ENST00000400946
ENSG00000233355	CHRM3-AS2	Promoter	ENST00000600831
ENSG00000225554	RP11-527D7.1	Promoter	ENST00000444330
ENSG00000091483	FH	Promoter	ENST00000497042
ENSG00000117009	KMO	Promoter	ENST00000481087
ENSG00000222120	RNA5SP81	Promoter	ENST00000410188
ENSG00000232689	RP11-561I11.3	Promoter	ENST00000425514
ENSG00000143702	CEP170	Promoter	ENST00000468254
ENSG00000117020	AKT3	Promoter	ENST00000491219
ENSG00000203666	EFCAB2	Promoter	ENST00000479260
ENSG00000185420	SMYD3	Promoter	ENST00000490322
ENSG00000197591	OR11L1	Promoter	ENST00000355784	olfactory receptor, family 11, subfamily L, member 1 [Source:HGNC Symbol;Acc:14998]
ENSG00000226191	RP11-438H8.8	Promoter	ENST00000427566
ENSG00000197454	OR2L5	Promoter	ENST00000355281	olfactory receptor, family 2, subfamily L, member 5 [Source:HGNC Symbol;Acc:15011]
ENSG00000196944	OR2T4	Promoter	ENST00000366475	olfactory receptor, family 2, subfamily T, member 4 [Source:HGNC Symbol;Acc:15016]
ENSG00000232694	LYPD8	Promoter	ENST00000436484
ENSG00000233084	AL672183.2	Promoter	ENST00000430973
ENSG00000236856	AC105393.1	Promoter	ENST00000431911
ENSG00000186487	MYT1L	Promoter	ENST00000602387	myelin transcription factor 1-like [Source:HGNC Symbol;Acc:7623]
ENSG00000272524	RP11-254F7.4	Promoter	ENST00000607140
ENSG00000239899	RN7SL674P	Promoter	ENST00000463397
ENSG00000227047	AC012065.4	Promoter	ENST00000441870
ENSG00000233416	AC012065.5	Promoter	ENST00000421295
ENSG00000223530	AC012506.1	Promoter	ENST00000423706
ENSG00000184924	PTRHD1	Promoter	ENST00000467797
ENSG00000138101	DTNB	Promoter	ENST00000497476
ENSG00000231655	AC011742.3	Promoter	ENST00000443818
ENSG00000143994	ABHD1	Promoter	ENST00000496739
ENSG00000221843	C2orf16	Promoter	ENST00000408964	chromosome 2 open reading frame 16 [Source:HGNC Symbol;Acc:25275]
ENSG00000225991	RP11-731I19.1	Promoter	ENST00000423483
ENSG00000163806	SPDYA	Promoter	ENST00000379579	speedy/RINGO cell cycle regulator family member A [Source:HGNC Symbol;Acc:30613]
ENSG00000171103	TRMT61B	Promoter	ENST00000306108	tRNA methyltransferase 61 homolog B (S. cerevisiae) [Source:HGNC Symbol;Acc:26070]
ENSG00000229224	AC105398.3	Promoter	ENST00000446073
ENSG00000233862	AC016907.3	Promoter	ENST00000453606
ENSG00000213626	LBH	Promoter	ENST00000395323	limb bud and heart development [Source:HGNC Symbol;Acc:29532]
ENSG00000158125	XDH	Promoter	ENST00000379416	xanthine dehydrogenase [Source:HGNC Symbol;Acc:12805]
ENSG00000238448	AL121652.2	Promoter	ENST00000459590
ENSG00000221326	AL121652.1	Promoter	ENST00000408399
ENSG00000049323	LTBP1	Promoter	ENST00000432635	latent transforming growth factor beta binding protein 1 [Source:HGNC Symbol;Acc:6714]
ENSG00000152689	RASGRP3	Promoter	ENST00000468856
ENSG00000119812	FAM98A	Promoter	ENST00000238823	family with sequence similarity 98, member A [Source:HGNC Symbol;Acc:24520]
ENSG00000203386	AC009499.1	Promoter	ENST00000366209
ENSG00000239649	MYADML	Promoter	ENST00000490394
ENSG00000212025	AC011748.1	Promoter	ENST00000390736
ENSG00000226994	AC012593.1	Promoter	ENST00000587255
ENSG00000205221	VIT	Promoter	ENST00000379242	vitrin [Source:HGNC Symbol;Acc:12697]
ENSG00000008869	HEATR5B	Promoter	ENST00000425467	HEAT repeat containing 5B [Source:HGNC Symbol;Acc:29273]
ENSG00000218739	AC007390.5	Promoter	ENST00000438935
ENSG00000253078	RNU6-1116P	Promoter	ENST00000517269
ENSG00000115841	RMDN2	Promoter	ENST00000469469
ENSG00000232973	CYP1B1-AS1	Promoter	ENST00000413828
ENSG00000231367	AC016995.3	Promoter	ENST00000417039
ENSG00000115875	SRSF7	Promoter	ENST00000432873	serine/arginine-rich splicing factor 7 [Source:HGNC Symbol;Acc:10789]
ENSG00000163214	DHX57	Promoter	ENST00000492042
ENSG00000011566	MAP4K3	Promoter	ENST00000474502
ENSG00000138050	THUMPD2	Promoter	ENST00000530095
ENSG00000227028	SLC8A1-AS1	Promoter	ENST00000598247
ENSG00000183023	SLC8A1	Promoter	ENST00000403092	solute carrier family 8 (sodium/calcium exchanger), member 1 [Source:HGNC Symbol;Acc:11068]
ENSG00000057935	MTA3	Promoter	ENST00000472767
ENSG00000115970	THADA	Promoter	ENST00000407351	thyroid adenoma associated [Source:HGNC Symbol;Acc:19217]
ENSG00000152527	PLEKHH2	Promoter	ENST00000480103
ENSG00000138036	DYNC2LI1	Promoter	ENST00000482738
ENSG00000259439	RP11-89K21.1	Promoter	ENST00000437916
ENSG00000171132	PRKCE	Promoter	ENST00000394874	protein kinase C, epsilon [Source:HGNC Symbol;Acc:9401]
ENSG00000233829	AC017078.1	Promoter	ENST00000416146
ENSG00000239995	AC073082.3	Promoter	ENST00000458482
ENSG00000138039	LHCGR	Promoter	ENST00000420913
ENSG00000179915	NRXN1	Promoter	ENST00000462791
ENSG00000238165	AC007560.1	Promoter	ENST00000426912
ENSG00000223710	CRYGGP	Promoter	ENST00000443337
ENSG00000264975	MIR4431	Promoter	ENST00000579990
ENSG00000115239	GPR75-ASB3	Promoter	ENST00000414369
ENSG00000068878	PSME4	Promoter	ENST00000461810
ENSG00000115306	SPTBN1	Promoter	ENST00000333896	spectrin, beta, non-erythrocytic 1 [Source:HGNC Symbol;Acc:11275]
ENSG00000115355	CCDC88A	Promoter	ENST00000456975	coiled-coil domain containing 88A [Source:HGNC Symbol;Acc:25523]
ENSG00000238619	RNU6-775P	Promoter	ENST00000459318
ENSG00000202344	RN7SKP208	Promoter	ENST00000365474
ENSG00000226702	AC011306.2	Promoter	ENST00000446139
ENSG00000199395	RNA5SP93	Promoter	ENST00000362525
ENSG00000028116	VRK2	Promoter	ENST00000435505	vaccinia related kinase 2 [Source:HGNC Symbol;Acc:12719]
ENSG00000119866	BCL11A	Promoter	ENST00000477659
ENSG00000115421	PAPOLG	Promoter	ENST00000470208
ENSG00000226884	AC016727.3	Promoter	ENST00000439197
ENSG00000206973	RNU6-1145P	Promoter	ENST00000384246
ENSG00000213486	AC108039.1	Promoter	ENST00000456719
ENSG00000229831	AC108039.3	Promoter	ENST00000440214
ENSG00000170264	FAM161A	Promoter	ENST00000478494
ENSG00000236498	AC107081.5	Promoter	ENST00000425779
ENSG00000232144	PSAT1P2	Promoter	ENST00000426107
ENSG00000115504	EHBP1	Promoter	ENST00000469591
ENSG00000221085	AC096664.3	Promoter	ENST00000408158
ENSG00000228872	AC096664.2	Promoter	ENST00000393996
ENSG00000229221	HNRNPA1P66	Promoter	ENST00000416539
ENSG00000230923	LINC00309	Promoter	ENST00000431020
ENSG00000225889	AC074289.1	Promoter	ENST00000426365
ENSG00000252414	RNU6-100P	Promoter	ENST00000516605
ENSG00000233694	AC007365.1	Promoter	ENST00000445738
ENSG00000253082	AC007365.2	Promoter	ENST00000517273
ENSG00000272025	SNORA74	Promoter	ENST00000607595
ENSG00000264525	MIR4778	Promoter	ENST00000577635
ENSG00000235885	AC023115.2	Promoter	ENST00000452716
ENSG00000230906	AC023115.1	Promoter	ENST00000445514
ENSG00000243667	WDR92	Promoter	ENST00000457114	WD repeat domain 92 [Source:HGNC Symbol;Acc:25176]
ENSG00000115956	PLEK	Promoter	ENST00000234313	pleckstrin [Source:HGNC Symbol;Acc:9070]
ENSG00000169605	GKN1	Promoter	ENST00000377938	gastrokine 1 [Source:HGNC Symbol;Acc:23217]
ENSG00000188971	RP11-427H3.2	Promoter	ENST00000339092
ENSG00000115977	AAK1	Promoter	ENST00000489327
ENSG00000207016	SNORA36C	Promoter	ENST00000384289
ENSG00000059728	MXD1	Promoter	ENST00000465446
ENSG00000179818	PCBP1-AS1	Promoter	ENST00000421255
ENSG00000143977	SNRPG	Promoter	ENST00000449935	small nuclear ribonucleoprotein polypeptide G [Source:HGNC Symbol;Acc:11163]
ENSG00000075340	ADD2	Promoter	ENST00000415348	adducin 2 (beta) [Source:HGNC Symbol;Acc:244]
ENSG00000116031	CD207	Promoter	ENST00000410009	CD207 molecule, langerin [Source:HGNC Symbol;Acc:17935]
ENSG00000124357	NAGK	Promoter	ENST00000531799
ENSG00000124370	MCEE	Promoter	ENST00000413592	methylmalonyl CoA epimerase [Source:HGNC Symbol;Acc:16732]
ENSG00000075292	ZNF638	Promoter	ENST00000434786
ENSG00000003137	CYP26B1	Promoter	ENST00000001146	cytochrome P450, family 26, subfamily B, polypeptide 1 [Source:HGNC Symbol;Acc:20581]
ENSG00000228568	AC006461.2	Promoter	ENST00000412637
ENSG00000144036	EXOC6B	Promoter	ENST00000471335
ENSG00000163013	FBXO41	Promoter	ENST00000295133	F-box protein 41 [Source:HGNC Symbol;Acc:29409]
ENSG00000116127	ALMS1	Promoter	ENST00000423048	Alstrom syndrome 1 [Source:HGNC Symbol;Acc:428]
ENSG00000163016	ALMS1P	Promoter	ENST00000450720
ENSG00000271536	RP11-51I5.1	Promoter	ENST00000604756
ENSG00000187605	TET3	Promoter	ENST00000305799	tet methylcytosine dioxygenase 3 [Source:HGNC Symbol;Acc:28313]
ENSG00000114993	RTKN	Promoter	ENST00000460968
ENSG00000115275	MOGS	Promoter	ENST00000462189
ENSG00000115318	LOXL3	Promoter	ENST00000413469	lysyl oxidase-like 3 [Source:HGNC Symbol;Acc:13869]
ENSG00000224646	AC007387.2	Promoter	ENST00000421570
ENSG00000115350	POLE4	Promoter	ENST00000483063	polymerase (DNA-directed), epsilon 4, accessory subunit [Source:HGNC Symbol;Acc:18755]
ENSG00000115353	TACR1	Promoter	ENST00000305249	tachykinin receptor 1 [Source:HGNC Symbol;Acc:11526]
ENSG00000228209	AC073091.2	Promoter	ENST00000398059
ENSG00000228225	AC016908.1	Promoter	ENST00000442571
ENSG00000233373	AC106874.3	Promoter	ENST00000415693
ENSG00000186854	TRABD2A	Promoter	ENST00000479944
ENSG00000115486	GGCX	Promoter	ENST00000465637
ENSG00000168883	USP39	Promoter	ENST00000490193
ENSG00000168878	SFTPB	Promoter	ENST00000494165	surfactant protein B [Source:HGNC Symbol;Acc:10801]
ENSG00000199687	RNU1-38P	Promoter	ENST00000362817
ENSG00000115548	KDM3A	Promoter	ENST00000462197
ENSG00000252453	AC015971.1	Promoter	ENST00000516644
ENSG00000153561	RMND5A	Promoter	ENST00000283632	required for meiotic nuclear division 5 homolog A (S. cerevisiae) [Source:HGNC Symbol;Acc:25850]
ENSG00000230395	AC092651.1	Promoter	ENST00000426110
ENSG00000225049	AC068279.2	Promoter	ENST00000453126
ENSG00000224881	AC068279.3	Promoter	ENST00000444323
ENSG00000185304	RGPD2	Promoter	ENST00000494592
ENSG00000144115	THNSL2	Promoter	ENST00000496844
ENSG00000202012	RNY4P15	Promoter	ENST00000365142
ENSG00000242534	IGKV2D-28	Promoter	ENST00000453166	immunoglobulin kappa variable 2D-28 [Source:HGNC Symbol;Acc:5799]
ENSG00000253765	IGKV2D-19	Promoter	ENST00000523346
ENSG00000219041	IGKV1OR2-118	Promoter	ENST00000455863
ENSG00000213356	AC018696.6	Promoter	ENST00000393641
ENSG00000143429	AC027612.6	Promoter	ENST00000544283
ENSG00000214330	ABCD1P5	Promoter	ENST00000445663
ENSG00000259848	AC097374.2	Promoter	ENST00000568768
ENSG00000144010	TRIM43B	Promoter	ENST00000432468
ENSG00000144015	TRIM43	Promoter	ENST00000272395	tripartite motif containing 43 [Source:HGNC Symbol;Acc:19015]
ENSG00000237510	AC008268.2	Promoter	ENST00000471661
ENSG00000188886	ASTL	Promoter	ENST00000342380	astacin-like metallo-endopeptidase (M12 family) [Source:HGNC Symbol;Acc:31704]
ENSG00000135956	TMEM127	Promoter	ENST00000258439	transmembrane protein 127 [Source:HGNC Symbol;Acc:26038]
ENSG00000264157	MIR3127	Promoter	ENST00000583925
ENSG00000237837	AC159540.3	Promoter	ENST00000422600
ENSG00000196912	ANKRD36B	Promoter	ENST00000497329
ENSG00000040933	INPP4A	Promoter	ENST00000498026
ENSG00000185414	MRPL30	Promoter	ENST00000409841	mitochondrial ribosomal protein L30 [Source:HGNC Symbol;Acc:14036]
ENSG00000234169	AC092168.3	Promoter	ENST00000414965
ENSG00000071082	RPL31	Promoter	ENST00000264258	ribosomal protein L31 [Source:HGNC Symbol;Acc:10334]
ENSG00000204634	TBC1D8	Promoter	ENST00000494011
ENSG00000265860	RN7SL548P	Promoter	ENST00000579970
ENSG00000158435	CNOT11	Promoter	ENST00000289382	CCR4-NOT transcription complex, subunit 11 [Source:HGNC Symbol;Acc:25217]
ENSG00000163162	RNF149	Promoter	ENST00000490553
ENSG00000196460	RFX8	Promoter	ENST00000481179	RFX family member 8, lacking RFX DNA binding domain [Source:HGNC Symbol;Acc:37253]
ENSG00000115590	IL1R2	Promoter	ENST00000332549	interleukin 1 receptor, type II [Source:HGNC Symbol;Acc:5994]
ENSG00000115594	IL1R1	Promoter	ENST00000409589	interleukin 1 receptor, type I [Source:HGNC Symbol;Acc:5993]
ENSG00000205716	AC007248.6	Promoter	ENST00000421987
ENSG00000115602	IL1RL1	Promoter	ENST00000233954	interleukin 1 receptor-like 1 [Source:HGNC Symbol;Acc:5998]
ENSG00000224509	AC010884.1	Promoter	ENST00000456519
ENSG00000213295	AC092106.2	Promoter	ENST00000444291
ENSG00000224061	AC092106.1	Promoter	ENST00000436597
ENSG00000196862	RGPD4	Promoter	ENST00000354986	RANBP2-like and GRIP domain containing 4 [Source:HGNC Symbol;Acc:32417]
ENSG00000230651	AC096655.2	Promoter	ENST00000457647
ENSG00000169756	LIMS1	Promoter	ENST00000338045	LIM and senescent cell antigen-like domains 1 [Source:HGNC Symbol;Acc:6616]
ENSG00000015568	RGPD5	Promoter	ENST00000495582
ENSG00000265682	MIR4267	Promoter	ENST00000578475
ENSG00000261760	RP11-1223D19.1	Promoter	ENST00000561715
ENSG00000183054	RGPD6	Promoter	ENST00000459645
ENSG00000230499	AC108463.1	Promoter	ENST00000451230
ENSG00000228615	AC093166.3	Promoter	ENST00000455969
ENSG00000169629	RGPD8	Promoter	ENST00000471422
ENSG00000125630	POLR1B	Promoter	ENST00000498054
ENSG00000231747	AC079922.2	Promoter	ENST00000443291
ENSG00000180152	AC079753.4	Promoter	ENST00000312918
ENSG00000231292	IGKV1OR2-108	Promoter	ENST00000453673	immunoglobulin kappa variable 1/OR2-108 (non-functional) [Source:HGNC Symbol;Acc:5767]
ENSG00000136682	CBWD2	Promoter	ENST00000259199	COBW domain containing 2 [Source:HGNC Symbol;Acc:17907]
ENSG00000146556	WASH2P	Promoter	ENST00000326632
ENSG00000236397	DDX11L2	Promoter	ENST00000535848
ENSG00000235026	AC066593.1	Promoter	ENST00000448663
ENSG00000230391	AC017040.1	Promoter	ENST00000446095
ENSG00000238207	AC009312.1	Promoter	ENST00000457110
ENSG00000080293	SCTR	Promoter	ENST00000494326
ENSG00000163075	PCDP1	Promoter	ENST00000443972	Homo sapiens primary ciliary dyskinesia protein 1 (PCDP1), transcript variant 1, mRNA. [Source:RefSeq mRNA;Acc:NM_001271049]
ENSG00000088179	PTPN4	Promoter	ENST00000430976	protein tyrosine phosphatase, non-receptor type 4 (megakaryocyte) [Source:HGNC Symbol;Acc:9656]
ENSG00000144118	RALB	Promoter	ENST00000272519	v-ral simian leukemia viral oncogene homolog B [Source:HGNC Symbol;Acc:9840]
ENSG00000235840	AC012363.13	Promoter	ENST00000437837
ENSG00000229774	AC018866.1	Promoter	ENST00000444963
ENSG00000221321	AC016764.1	Promoter	ENST00000408394
ENSG00000074054	CLASP1	Promoter	ENST00000541859	cytoplasmic linker associated protein 1 [Source:HGNC Symbol;Acc:17088]
ENSG00000235491	AC097499.1	Promoter	ENST00000430692
ENSG00000237630	MKI67IPP9	Promoter	ENST00000419265
ENSG00000264075	MIR4783	Promoter	ENST00000580343
ENSG00000136731	UGGT1	Promoter	ENST00000430075	UDP-glucose glycoprotein glucosyltransferase 1 [Source:HGNC Symbol;Acc:15663]
ENSG00000228471	AC018865.11	Promoter	ENST00000423631
ENSG00000224087	AC018804.3	Promoter	ENST00000433507
ENSG00000072135	PTPN18	Promoter	ENST00000495400
ENSG00000152127	MGAT5	Promoter	ENST00000488365
ENSG00000121988	ZRANB3	Promoter	ENST00000401392	zinc finger, RAN-binding domain containing 3 [Source:HGNC Symbol;Acc:25249]
ENSG00000257277	RP11-434H14.1	Promoter	ENST00000552418
ENSG00000075884	ARHGAP15	Promoter	ENST00000549060
ENSG00000121964	GTDC1	Promoter	ENST00000482961
ENSG00000169554	ZEB2	Promoter	ENST00000419938	zinc finger E-box binding homeobox 2 [Source:HGNC Symbol;Acc:14881]
ENSG00000227134	AC093084.1	Promoter	ENST00000424233
ENSG00000204406	MBD5	Promoter	ENST00000496893
ENSG00000135999	EPC2	Promoter	ENST00000449013	enhancer of polycomb homolog 2 (Drosophila) [Source:HGNC Symbol;Acc:24543]
ENSG00000115963	RND3	Promoter	ENST00000439275	Rho family GTPase 3 [Source:HGNC Symbol;Acc:671]
ENSG00000196504	PRPF40A	Promoter	ENST00000354363	PRP40 pre-mRNA processing factor 40 homolog A (S. cerevisiae) [Source:HGNC Symbol;Acc:16463]
ENSG00000144278	GALNT13	Promoter	ENST00000392825	UDP-N-acetyl-alpha-D-galactosamine:polypeptide N-acetylgalactosaminyltransferase 13 (GalNAc-T13) [Source:HGNC Symbol;Acc:23242]
ENSG00000153234	NR4A2	Promoter	ENST00000417764	nuclear receptor subfamily 4, group A, member 2 [Source:HGNC Symbol;Acc:7981]
ENSG00000230783	AC009961.2	Promoter	ENST00000449832
ENSG00000115271	GCA	Promoter	ENST00000414723	grancalcin, EF-hand calcium binding protein [Source:HGNC Symbol;Acc:15990]
ENSG00000082438	COBLL1	Promoter	ENST00000495084
ENSG00000169432	SCN9A	Promoter	ENST00000472119
ENSG00000128708	HAT1	Promoter	ENST00000412731	histone acetyltransferase 1 [Source:HGNC Symbol;Acc:4821]
ENSG00000232292	ALDH7A1P2	Promoter	ENST00000456501
ENSG00000091436	MLTK	Promoter	ENST00000539448	Mitogen-activated protein kinase kinase kinase MLT [Source:UniProtKB/Swiss-Prot;Acc:Q9NYL2]
ENSG00000224638	AC106900.6	Promoter	ENST00000418620
ENSG00000144306	SCRN3	Promoter	ENST00000548921
ENSG00000128656	CHN1	Promoter	ENST00000490654
ENSG00000224189	HOXD-AS1	Promoter	ENST00000417086
ENSG00000213069	KRT8P40	Promoter	ENST00000392131
ENSG00000116044	NFE2L2	Promoter	ENST00000458603	nuclear factor (erythroid-derived 2)-like 2 [Source:HGNC Symbol;Acc:7782]
ENSG00000237655	AC073834.3	Promoter	ENST00000357045
ENSG00000197557	TTC30A	Promoter	ENST00000355689	tetratricopeptide repeat domain 30A [Source:HGNC Symbol;Acc:25853]
ENSG00000155636	RBM45	Promoter	ENST00000493048
ENSG00000187231	SESTD1	Promoter	ENST00000428443	SEC14 and spectrin domains 1 [Source:HGNC Symbol;Acc:18379]
ENSG00000138434	SSFA2	Promoter	ENST00000451836	sperm specific antigen 2 [Source:HGNC Symbol;Acc:11319]
ENSG00000150722	PPP1R1C	Promoter	ENST00000479855
ENSG00000144366	GULP1	Promoter	ENST00000496976
ENSG00000128694	OSGEPL1	Promoter	ENST00000264151	O-sialoglycoprotein endopeptidase-like 1 [Source:HGNC Symbol;Acc:23075]
ENSG00000189362	TMEM194B	Promoter	ENST00000409150	transmembrane protein 194B [Source:HGNC Symbol;Acc:33700]
ENSG00000264560	AC073973.1	Promoter	ENST00000582194
ENSG00000223466	AC064834.2	Promoter	ENST00000452381
ENSG00000227878	AC114760.1	Promoter	ENST00000420310
ENSG00000229056	AC020571.3	Promoter	ENST00000430904
ENSG00000144395	CCDC150	Promoter	ENST00000497159
ENSG00000225636	HNRNPA3P15	Promoter	ENST00000424470
ENSG00000065413	ANKRD44	Promoter	ENST00000424317	ankyrin repeat domain 44 [Source:HGNC Symbol;Acc:25259]
ENSG00000162972	C2orf47	Promoter	ENST00000295079	chromosome 2 open reading frame 47 [Source:HGNC Symbol;Acc:26198]
ENSG00000207116	RNU6-31P	Promoter	ENST00000384388
ENSG00000232719	RP11-13J8.1	Promoter	ENST00000448256
ENSG00000235433	AC009960.4	Promoter	ENST00000431030
ENSG00000138442	WDR12	Promoter	ENST00000464820
ENSG00000270664	RP11-544H14.1	Promoter	ENST00000604508
ENSG00000119004	CYP20A1	Promoter	ENST00000449301	cytochrome P450, family 20, subfamily A, polypeptide 1 [Source:HGNC Symbol;Acc:20576]
ENSG00000237041	AC007679.4	Promoter	ENST00000434035
ENSG00000263468	MIR3130-1	Promoter	ENST00000579223
ENSG00000118260	CREB1	Promoter	ENST00000414681	cAMP responsive element binding protein 1 [Source:HGNC Symbol;Acc:2345]
ENSG00000264900	MIR4775	Promoter	ENST00000581168
ENSG00000231908	IDH1-AS1	Promoter	ENST00000440574
ENSG00000078018	MAP2	Promoter	ENST00000392193	microtubule-associated protein 2 [Source:HGNC Symbol;Acc:6839]
ENSG00000168530	MYL1	Promoter	ENST00000341685	myosin, light chain 1, alkali; skeletal, fast [Source:HGNC Symbol;Acc:7582]
ENSG00000115414	FN1	Promoter	ENST00000471193
ENSG00000235770	LINC00607	Promoter	ENST00000419922
ENSG00000135913	USP37	Promoter	ENST00000473554
ENSG00000213901	SLC23A3	Promoter	ENST00000498327
ENSG00000042304	C2orf83	Promoter	ENST00000264387	chromosome 2 open reading frame 83 [Source:HGNC Symbol;Acc:25344]
ENSG00000250599	AC064853.3	Promoter	ENST00000509872
ENSG00000153820	SPHKAP	Promoter	ENST00000490603
ENSG00000185404	SP140L	Promoter	ENST00000458341	SP140 nuclear body protein-like [Source:HGNC Symbol;Acc:25105]
ENSG00000250011	HMGB1P3	Promoter	ENST00000502802
ENSG00000263774	AC017104.1	Promoter	ENST00000584251
ENSG00000237126	AC073254.1	Promoter	ENST00000415506
ENSG00000222001	AC106876.2	Promoter	ENST00000409905	Uncharacterized protein [Source:UniProtKB/TrEMBL;Acc:B9A007]
ENSG00000132323	ILKAP	Promoter	ENST00000463129
ENSG00000233608	TWIST2	Promoter	ENST00000448943	twist basic helix-loop-helix transcription factor 2 [Source:HGNC Symbol;Acc:20670]
ENSG00000144504	ANKMY1	Promoter	ENST00000480230
ENSG00000115687	PASK	Promoter	ENST00000544142	PAS domain containing serine/threonine kinase [Source:HGNC Symbol;Acc:17270]
ENSG00000115677	HDLBP	Promoter	ENST00000391975	high density lipoprotein binding protein [Source:HGNC Symbol;Acc:4857]
ENSG00000006607	FARP2	Promoter	ENST00000473510
ENSG00000271153	ABC7-43041300I9.1	Promoter	ENST00000605759
ENSG00000134115	CNTN6	Promoter	ENST00000485257
ENSG00000170364	SETMAR	Promoter	ENST00000358065	SET domain and mariner transposase fusion gene [Source:HGNC Symbol;Acc:10762]
ENSG00000196220	SRGAP3	Promoter	ENST00000490889
ENSG00000144560	VGLL4	Promoter	ENST00000418000	vestigial like 4 (Drosophila) [Source:HGNC Symbol;Acc:28966]
ENSG00000154783	FGD5	Promoter	ENST00000487605
ENSG00000131375	CAPN7	Promoter	ENST00000443567	calpain 7 [Source:HGNC Symbol;Acc:1484]
ENSG00000224660	SH3BP5-AS1	Promoter	ENST00000420195
ENSG00000131374	TBC1D5	Promoter	ENST00000473612
ENSG00000228956	AC144521.1	Promoter	ENST00000596152
ENSG00000129810	SGOL1	Promoter	ENST00000456624	shugoshin-like 1 (S. pombe) [Source:HGNC Symbol;Acc:25088]
ENSG00000174738	NR1D2	Promoter	ENST00000472780
ENSG00000242109	NPM1P23	Promoter	ENST00000440193
ENSG00000163512	AZI2	Promoter	ENST00000429369	5-azacytidine induced 2 [Source:HGNC Symbol;Acc:24002]
ENSG00000203506	RBMS3-AS2	Promoter	ENST00000366321
ENSG00000223965	ZNF587P1	Promoter	ENST00000415378
ENSG00000163539	CLASP2	Promoter	ENST00000333778	cytoplasmic linker associated protein 2 [Source:HGNC Symbol;Acc:17078]
ENSG00000207625	MIR128-2	Promoter	ENST00000384893
ENSG00000168036	CTNNB1	Promoter	ENST00000426215	catenin (cadherin-associated protein), beta 1, 88kDa [Source:HGNC Symbol;Acc:2514]
ENSG00000168038	ULK4	Promoter	ENST00000481226
ENSG00000114857	NKTR	Promoter	ENST00000464315
ENSG00000229515	FLT1P1	Promoter	ENST00000451650
ENSG00000264306	AC104304.2	Promoter	ENST00000583198
ENSG00000164048	ZNF589	Promoter	ENST00000354698	zinc finger protein 589 [Source:HGNC Symbol;Acc:16747]
ENSG00000224424	PRKAR2A-AS1	Promoter	ENST00000435419
ENSG00000010318	PHF7	Promoter	ENST00000462532	PHD finger protein 7 [Source:HGNC Symbol;Acc:18458]
ENSG00000163930	BAP1	Promoter	ENST00000469613	BRCA1 associated protein-1 (ubiquitin carboxy-terminal hydrolase) [Source:HGNC Symbol;Acc:950]
ENSG00000163932	PRKCD	Promoter	ENST00000478843	protein kinase C, delta [Source:HGNC Symbol;Acc:9399]
ENSG00000207109	SNORD38	Promoter	ENST00000384381
ENSG00000187672	ERC2	Promoter	ENST00000469720
ENSG00000168301	KCTD6	Promoter	ENST00000404589	potassium channel tetramerization domain containing 6 [Source:HGNC Symbol;Acc:22235]
ENSG00000151276	MAGI1	Promoter	ENST00000480729
ENSG00000144741	SLC25A26	Promoter	ENST00000484768
ENSG00000183662	FAM19A1	Promoter	ENST00000478136	family with sequence similarity 19 (chemokine (C-C motif)-like), member A1 [Source:HGNC Symbol;Acc:21587]
ENSG00000144747	TMF1	Promoter	ENST00000489370
ENSG00000114861	FOXP1	Promoter	ENST00000493010
ENSG00000206891	RNU6-217P	Promoter	ENST00000384164
ENSG00000242781	RP11-47P18.2	Promoter	ENST00000473938
ENSG00000242457	RBBP4P2	Promoter	ENST00000478252
ENSG00000241815	RP11-124D9.1	Promoter	ENST00000466902
ENSG00000113966	ARL6	Promoter	ENST00000494363
ENSG00000184220	CMSS1	Promoter	ENST00000421999	cms1 ribosomal small subunit homolog (yeast) [Source:HGNC Symbol;Acc:28666]
ENSG00000235156	TMEM30C	Promoter	ENST00000429523	transmembrane protein 30C [Source:HGNC Symbol;Acc:30443]
ENSG00000114021	NIT2	Promoter	ENST00000394140	nitrilase family, member 2 [Source:HGNC Symbol;Acc:29878]
ENSG00000252989	SNORA31	Promoter	ENST00000517180
ENSG00000144820	GPR128	Promoter	ENST00000481506
ENSG00000154175	ABI3BP	Promoter	ENST00000527258	ABI family, member 3 (NESH) binding protein [Source:HGNC Symbol;Acc:17265]
ENSG00000138468	SENP7	Promoter	ENST00000460107
ENSG00000241754	RP11-280H21.1	Promoter	ENST00000487772
ENSG00000170017	ALCAM	Promoter	ENST00000489178
ENSG00000114423	CBLB	Promoter	ENST00000476370
ENSG00000252626	RNU6-1308P	Promoter	ENST00000516817
ENSG00000114439	BBX	Promoter	ENST00000415149	bobby sox homolog (Drosophila) [Source:HGNC Symbol;Acc:14422]
ENSG00000241469	LINC00635	Promoter	ENST00000601930
ENSG00000114446	IFT57	Promoter	ENST00000264538	intraflagellar transport 57 homolog (Chlamydomonas) [Source:HGNC Symbol;Acc:17367]
ENSG00000239288	RP11-59E19.3	Promoter	ENST00000478982
ENSG00000214380	RP11-457K10.2	Promoter	ENST00000488231
ENSG00000243945	RP11-696F10.1	Promoter	ENST00000498515
ENSG00000153283	CD96	Promoter	ENST00000465428	CD96 molecule [Source:HGNC Symbol;Acc:16892]
ENSG00000240891	PLCXD2	Promoter	ENST00000474484
ENSG00000242525	OR7E100P	Promoter	ENST00000489105
ENSG00000163608	C3orf17	Promoter	ENST00000474311
ENSG00000144857	BOC	Promoter	ENST00000466059
ENSG00000206530	WDR52	Promoter	ENST00000461734	WD repeat domain 52 [Source:HGNC Symbol;Acc:25631]
ENSG00000163611	SPICE1	Promoter	ENST00000467618	spindle and centriole associated protein 1 [Source:HGNC Symbol;Acc:25083]
ENSG00000072858	SIDT1	Promoter	ENST00000468728
ENSG00000178075	GRAMD1C	Promoter	ENST00000452134	GRAM domain containing 1C [Source:HGNC Symbol;Acc:25252]
ENSG00000151576	QTRTD1	Promoter	ENST00000472599	queuine tRNA-ribosyltransferase domain containing 1 [Source:HGNC Symbol;Acc:25771]
ENSG00000181847	TIGIT	Promoter	ENST00000481065	T cell immunoreceptor with Ig and ITIM domains [Source:HGNC Symbol;Acc:26838]
ENSG00000243359	RN7SL815P	Promoter	ENST00000470970
ENSG00000185565	LSAMP	Promoter	ENST00000473171
ENSG00000200372	RNU5E-8P	Promoter	ENST00000363502
ENSG00000240393	RP11-768G7.1	Promoter	ENST00000461787
ENSG00000163389	POGLUT1	Promoter	ENST00000473648
ENSG00000121594	CD80	Promoter	ENST00000264246	CD80 molecule [Source:HGNC Symbol;Acc:1700]
ENSG00000183833	MAATS1	Promoter	ENST00000470948
ENSG00000244441	RP11-359H3.1	Promoter	ENST00000496098
ENSG00000113924	HGD	Promoter	ENST00000470321
ENSG00000144840	RABL3	Promoter	ENST00000468192
ENSG00000051341	POLQ	Promoter	ENST00000474243
ENSG00000173200	PARP15	Promoter	ENST00000473627
ENSG00000065485	PDIA5	Promoter	ENST00000469649	protein disulfide isomerase family A, member 5 [Source:HGNC Symbol;Acc:24811]
ENSG00000065534	MYLK	Promoter	ENST00000578202	myosin light chain kinase [Source:HGNC Symbol;Acc:7590]
ENSG00000240622	RP11-521J5.1	Promoter	ENST00000461190
ENSG00000160145	KALRN	Promoter	ENST00000462213	kalirin, RhoGEF kinase [Source:HGNC Symbol;Acc:4814]
ENSG00000173706	HEG1	Promoter	ENST00000487661	heart development protein with EGF-like domains 1 [Source:HGNC Symbol;Acc:29227]
ENSG00000163848	ZNF148	Promoter	ENST00000360647	zinc finger protein 148 [Source:HGNC Symbol;Acc:12933]
ENSG00000114520	SNX4	Promoter	ENST00000482965
ENSG00000243429	OR7E29P	Promoter	ENST00000463158
ENSG00000189366	ALG1L	Promoter	ENST00000340333	ALG1, chitobiosyldiphosphodolichol beta-mannosyltransferase-like [Source:HGNC Symbol;Acc:33721]
ENSG00000144908	ALDH1L1	Promoter	ENST00000484724
ENSG00000163884	KLF15	Promoter	ENST00000509675
ENSG00000249558	RCC2P4	Promoter	ENST00000513160
ENSG00000074416	MGLL	Promoter	ENST00000493611	monoglyceride lipase [Source:HGNC Symbol;Acc:17038]
ENSG00000187715	KBTBD12	Promoter	ENST00000405109	kelch repeat and BTB (POZ) domain containing 12 [Source:HGNC Symbol;Acc:25731]
ENSG00000175792	RUVBL1	Promoter	ENST00000582176
ENSG00000240682	ISY1	Promoter	ENST00000471497
ENSG00000172765	TMCC1	Promoter	ENST00000513411	transmembrane and coiled-coil domain family 1 [Source:HGNC Symbol;Acc:29116]
ENSG00000017260	ATP2C1	Promoter	ENST00000507194	ATPase, Ca++ transporting, type 2C, member 1 [Source:HGNC Symbol;Acc:13211]
ENSG00000014257	ACPP	Promoter	ENST00000336375	acid phosphatase, prostate [Source:HGNC Symbol;Acc:125]
ENSG00000138246	DNAJC13	Promoter	ENST00000464766
ENSG00000244740	RP11-463H24.1	Promoter	ENST00000477176
ENSG00000252914	RNU6-789P	Promoter	ENST00000517105
ENSG00000242968	RP11-731C17.1	Promoter	ENST00000459808
ENSG00000174564	IL20RB	Promoter	ENST00000329582	interleukin 20 receptor beta [Source:HGNC Symbol;Acc:6004]
ENSG00000242070	NPM1P17	Promoter	ENST00000479221
ENSG00000066405	CLDN18	Promoter	ENST00000183605	claudin 18 [Source:HGNC Symbol;Acc:2039]
ENSG00000158163	DZIP1L	Promoter	ENST00000327532	DAZ interacting zinc finger protein 1-like [Source:HGNC Symbol;Acc:26551]
ENSG00000181322	NME9	Promoter	ENST00000383180	NME/NM23 family member 9 [Source:HGNC Symbol;Acc:21343]
ENSG00000233597	RP11-343B5.1	Promoter	ENST00000498753
ENSG00000114127	XRN1	Promoter	ENST00000472625
ENSG00000175054	ATR	Promoter	ENST00000515863
ENSG00000163710	PCOLCE2	Promoter	ENST00000295992	procollagen C-endopeptidase enhancer 2 [Source:HGNC Symbol;Acc:8739]
ENSG00000243596	RP11-758I14.2	Promoter	ENST00000464158
ENSG00000188313	PLSCR1	Promoter	ENST00000483300	phospholipid scramblase 1 [Source:HGNC Symbol;Acc:9092]
ENSG00000239661	RP11-78O22.1	Promoter	ENST00000470739
ENSG00000239922	RP11-71N10.1	Promoter	ENST00000467198
ENSG00000241131	RP11-639B1.1	Promoter	ENST00000490465
ENSG00000205412	HNRNPA1P20	Promoter	ENST00000484852
ENSG00000144891	AGTR1	Promoter	ENST00000497524	angiotensin II receptor, type 1 [Source:HGNC Symbol;Acc:336]
ENSG00000163751	CPA3	Promoter	ENST00000477926
ENSG00000240521	RP11-680B3.2	Promoter	ENST00000488190
ENSG00000243822	RP11-2G17.1	Promoter	ENST00000483312
ENSG00000241929	RP11-278L15.3	Promoter	ENST00000461814
ENSG00000114744	COMMD2	Promoter	ENST00000473414	COMM domain containing 2 [Source:HGNC Symbol;Acc:24993]
ENSG00000082996	RNF13	Promoter	ENST00000392894	ring finger protein 13 [Source:HGNC Symbol;Acc:10057]
ENSG00000239570	SETP11	Promoter	ENST00000473027
ENSG00000169313	P2RY12	Promoter	ENST00000468596
ENSG00000197953	AADACL2	Promoter	ENST00000445270	arylacetamide deacetylase-like 2 [Source:HGNC Symbol;Acc:24427]
ENSG00000243305	RP11-362A9.3	Promoter	ENST00000463255
ENSG00000243069	ARHGEF26-AS1	Promoter	ENST00000601822
ENSG00000196549	MME	Promoter	ENST00000477669
ENSG00000169359	SLC33A1	Promoter	ENST00000392845	solute carrier family 33 (acetyl-CoA transporter), member 1 [Source:HGNC Symbol;Acc:95]
ENSG00000169282	KCNAB1	Promoter	ENST00000490337	potassium voltage-gated channel, shaker-related subfamily, beta member 1 [Source:HGNC Symbol;Acc:6228]
ENSG00000163659	TIPARP	Promoter	ENST00000486483	TCDD-inducible poly(ADP-ribose) polymerase [Source:HGNC Symbol;Acc:23696]
ENSG00000174912	METTL15P1	Promoter	ENST00000481421
ENSG00000230457	PA2G4P4	Promoter	ENST00000473864
ENSG00000270981	RP11-550I24.3	Promoter	ENST00000605443
ENSG00000242536	RP11-290K4.2	Promoter	ENST00000488999
ENSG00000241723	RP11-113A11.1	Promoter	ENST00000486836
ENSG00000243165	RP11-79M21.3	Promoter	ENST00000463883
ENSG00000168827	GFM1	Promoter	ENST00000312756
ENSG00000272440	RP11-379F4.6	Promoter	ENST00000606185
ENSG00000272087	RP11-379F4.7	Promoter	ENST00000607624
ENSG00000263634	MIR3919	Promoter	ENST00000583286
ENSG00000264146	AC021654.1	Promoter	ENST00000579369
ENSG00000243687	RP11-432B6.1	Promoter	ENST00000489757
ENSG00000068885	IFT80	Promoter	ENST00000326448	intraflagellar transport 80 homolog (Chlamydomonas) [Source:HGNC Symbol;Acc:29262]
ENSG00000238427	RNU7-136P	Promoter	ENST00000458819
ENSG00000242285	RPL6P8	Promoter	ENST00000490136
ENSG00000163590	PPM1L	Promoter	ENST00000464260	protein phosphatase, Mg2+/Mn2+ dependent, 1L [Source:HGNC Symbol;Acc:16381]
ENSG00000243044	RP13-526J3.1	Promoter	ENST00000475129
ENSG00000241767	RP11-71H9.1	Promoter	ENST00000463978
ENSG00000169064	ZBBX	Promoter	ENST00000494898	zinc finger, B-box domain containing [Source:HGNC Symbol;Acc:26245]
ENSG00000114204	SERPINI2	Promoter	ENST00000495108
ENSG00000241203	HMGN2P26	Promoter	ENST00000463169
ENSG00000206120	EGFEM1P	Promoter	ENST00000510136
ENSG00000244381	RP11-3K16.1	Promoter	ENST00000484597
ENSG00000269889	RP11-816J6.3	Promoter	ENST00000602879
ENSG00000268220	RP11-379K17.12	Promoter	ENST00000599781
ENSG00000242578	RP11-469J4.3	Promoter	ENST00000468232
ENSG00000013297	CLDN11	Promoter	ENST00000064724	claudin 11 [Source:HGNC Symbol;Acc:8514]
ENSG00000013293	SLC7A14	Promoter	ENST00000231706	solute carrier family 7 (orphan transporter), member 14 [Source:HGNC Symbol;Acc:29326]
ENSG00000240704	KLF7P1	Promoter	ENST00000490941
ENSG00000207963	MIR569	Promoter	ENST00000385228
ENSG00000075651	PLD1	Promoter	ENST00000446289	phospholipase D1, phosphatidylcholine-specific [Source:HGNC Symbol;Acc:9067]
ENSG00000186329	TMEM212	Promoter	ENST00000469981
ENSG00000234717	TMEM212-AS1	Promoter	ENST00000449106
ENSG00000223387	RP11-408H1.3	Promoter	ENST00000441185
ENSG00000264974	MIR4789	Promoter	ENST00000577469
ENSG00000214192	UBE2V1P2	Promoter	ENST00000397758
ENSG00000177565	TBL1XR1	Promoter	ENST00000430069	transducin (beta)-like 1 X-linked receptor 1 [Source:HGNC Symbol;Acc:29529]
ENSG00000171121	KCNMB3	Promoter	ENST00000497599	potassium large conductance calcium-activated channel, subfamily M beta member 3 [Source:HGNC Symbol;Acc:6287]
ENSG00000171109	MFN1	Promoter	ENST00000466287
ENSG00000058056	USP13	Promoter	ENST00000497155	ubiquitin specific peptidase 13 (isopeptidase T-3) [Source:HGNC Symbol;Acc:12611]
ENSG00000244247	RP11-139K4.2	Promoter	ENST00000489016
ENSG00000240063	RP11-225N10.1	Promoter	ENST00000488882
ENSG00000058063	ATP11B	Promoter	ENST00000491699	ATPase, class VI, type 11B [Source:HGNC Symbol;Acc:13553]
ENSG00000078070	MCCC1	Promoter	ENST00000464601
ENSG00000176597	B3GNT5	Promoter	ENST00000496270
ENSG00000271682	RP11-393B14.2	Promoter	ENST00000604762
ENSG00000114796	KLHL24	Promoter	ENST00000242810	kelch-like family member 24 [Source:HGNC Symbol;Acc:25947]
ENSG00000223529	EEF1A1P8	Promoter	ENST00000419025
ENSG00000214160	ALG3	Promoter	ENST00000411922	ALG3, alpha-1,3- mannosyltransferase [Source:HGNC Symbol;Acc:23056]
ENSG00000114867	EIF4G1	Promoter	ENST00000346169	eukaryotic translation initiation factor 4 gamma, 1 [Source:HGNC Symbol;Acc:3296]
ENSG00000156931	VPS8	Promoter	ENST00000495190
ENSG00000113790	EHHADH	Promoter	ENST00000465178
ENSG00000229638	RPL4P4	Promoter	ENST00000422486
ENSG00000163898	LIPH	Promoter	ENST00000435679	lipase, member H [Source:HGNC Symbol;Acc:18483]
ENSG00000163904	SENP2	Promoter	ENST00000473760
ENSG00000171658	RP11-443P15.2	Promoter	ENST00000423298
ENSG00000058866	DGKG	Promoter	ENST00000265022	diacylglycerol kinase, gamma 90kDa [Source:HGNC Symbol;Acc:2853]
ENSG00000113838	TBCCD1	Promoter	ENST00000479590
ENSG00000090512	FETUB	Promoter	ENST00000382134	fetuin B [Source:HGNC Symbol;Acc:3658]
ENSG00000113905	HRG	Promoter	ENST00000468154
ENSG00000073849	ST6GAL1	Promoter	ENST00000448449	ST6 beta-galactosamide alpha-2,6-sialyltranferase 1 [Source:HGNC Symbol;Acc:10860]
ENSG00000163923	RPL39L	Promoter	ENST00000433055	ribosomal protein L39-like [Source:HGNC Symbol;Acc:17094]
ENSG00000198471	RTP2	Promoter	ENST00000358241	receptor (chemosensory) transporter protein 2 [Source:HGNC Symbol;Acc:32486]
ENSG00000225058	RP11-132N15.1	Promoter	ENST00000415940
ENSG00000264114	AC063932.1	Promoter	ENST00000579504
ENSG00000145012	LPP	Promoter	ENST00000459897
ENSG00000188001	TPRG1	Promoter	ENST00000345063	tumor protein p63 regulated 1 [Source:HGNC Symbol;Acc:24759]
ENSG00000222583	RN7SKP222	Promoter	ENST00000410651
ENSG00000127249	ATP13A4	Promoter	ENST00000489140
ENSG00000198836	OPA1	Promoter	ENST00000497189
ENSG00000229964	RP11-135A1.3	Promoter	ENST00000457815
ENSG00000145014	TMEM44	Promoter	ENST00000432352	transmembrane protein 44 [Source:HGNC Symbol;Acc:25120]
ENSG00000266447	AC046143.2	Promoter	ENST00000582474
ENSG00000185112	FAM43A	Promoter	ENST00000329759	family with sequence similarity 43, member A [Source:HGNC Symbol;Acc:26888]
ENSG00000230401	AC090505.4	Promoter	ENST00000422271
ENSG00000265333	MIR3137	Promoter	ENST00000577367
ENSG00000266730	RN7SL773P	Promoter	ENST00000584533
ENSG00000163958	ZDHHC19	Promoter	ENST00000460442
ENSG00000272359	U4	Promoter	ENST00000607443
ENSG00000206892	RNU6-42P	Promoter	ENST00000384165
ENSG00000119231	SENP5	Promoter	ENST00000489744
ENSG00000119227	PIGZ	Promoter	ENST00000412723	phosphatidylinositol glycan anchor biosynthesis, class Z [Source:HGNC Symbol;Acc:30596]
ENSG00000163975	MFI2	Promoter	ENST00000296350	antigen p97 (melanoma associated) identified by monoclonal antibodies 133.2 and 96.5 [Source:HGNC Symbol;Acc:7037]
ENSG00000075711	DLG1	Promoter	ENST00000419354	discs, large homolog 1 (Drosophila) [Source:HGNC Symbol;Acc:2900]
ENSG00000186001	LRCH3	Promoter	ENST00000493726
ENSG00000185621	LMLN	Promoter	ENST00000473676
ENSG00000178222	RNF212	Promoter	ENST00000506730	ring finger protein 212 [Source:HGNC Symbol;Acc:27729]
ENSG00000163950	SLBP	Promoter	ENST00000429429	stem-loop binding protein [Source:HGNC Symbol;Acc:10904]
ENSG00000125388	GRK4	Promoter	ENST00000509545
ENSG00000163993	S100P	Promoter	ENST00000296370	S100 calcium binding protein P [Source:HGNC Symbol;Acc:10504]
ENSG00000163995	ABLIM2	Promoter	ENST00000509819
ENSG00000155275	TRMT44	Promoter	ENST00000513449	tRNA methyltransferase 44 homolog (S. cerevisiae) [Source:HGNC Symbol;Acc:26653]
ENSG00000249482	USP17L14P	Promoter	ENST00000504838
ENSG00000223569	USP17L15	Promoter	ENST00000456464	ubiquitin specific peptidase 17-like family member 15 [Source:HGNC Symbol;Acc:44443]
ENSG00000248933	USP17L22	Promoter	ENST00000511280	ubiquitin specific peptidase 17-like family member 22 [Source:HGNC Symbol;Acc:44450]
ENSG00000229579	USP17L26	Promoter	ENST00000509660	ubiquitin specific peptidase 17-like family member 26 [Source:HGNC Symbol;Acc:44454]
ENSG00000227140	USP17L5	Promoter	ENST00000507227	ubiquitin specific peptidase 17-like family member 5 [Source:HGNC Symbol;Acc:37177]
ENSG00000231637	USP17L29	Promoter	ENST00000511681	ubiquitin specific peptidase 17-like family member 29 [Source:HGNC Symbol;Acc:44457]
ENSG00000205946	USP17L6P	Promoter	ENST00000382470
ENSG00000169762	TAPT1	Promoter	ENST00000513359
ENSG00000264496	AC108218.1	Promoter	ENST00000580712
ENSG00000240005	RP11-293A21.1	Promoter	ENST00000489096
ENSG00000248281	RP11-174E22.2	Promoter	ENST00000505272
ENSG00000251755	RNU7-131P	Promoter	ENST00000515946
ENSG00000221495	AC098680.1	Promoter	ENST00000408568
ENSG00000157796	WDR19	Promoter	ENST00000502718
ENSG00000121892	PDS5A	Promoter	ENST00000503867
ENSG00000263642	MIR4802	Promoter	ENST00000581881
ENSG00000163694	RBM47	Promoter	ENST00000381793	RNA binding motif protein 47 [Source:HGNC Symbol;Acc:30358]
ENSG00000179299	NSUN7	Promoter	ENST00000478857
ENSG00000250657	RP11-1E6.1	Promoter	ENST00000508352
ENSG00000135605	TEC	Promoter	ENST00000515146	tec protein tyrosine kinase [Source:HGNC Symbol;Acc:11719]
ENSG00000109180	OCIAD1	Promoter	ENST00000508329
ENSG00000145247	OCIAD2	Promoter	ENST00000512087
ENSG00000248532	RP11-241F15.5	Promoter	ENST00000504529
ENSG00000248237	RP11-593F5.1	Promoter	ENST00000504389
ENSG00000180673	EXOC5P1	Promoter	ENST00000510543
ENSG00000205649	HTN3	Promoter	ENST00000526767	histatin 3 [Source:HGNC Symbol;Acc:5284]
ENSG00000132466	ANKRD17	Promoter	ENST00000509867	ankyrin repeat domain 17 [Source:HGNC Symbol;Acc:23575]
ENSG00000163738	MTHFD2L	Promoter	ENST00000423607	methylenetetrahydrofolate dehydrogenase (NADP+ dependent) 2-like [Source:HGNC Symbol;Acc:31865]
ENSG00000138768	USO1	Promoter	ENST00000508454
ENSG00000156234	CXCL13	Promoter	ENST00000286758	chemokine (C-X-C motif) ligand 13 [Source:HGNC Symbol;Acc:10639]
ENSG00000138675	FGF5	Promoter	ENST00000312465	fibroblast growth factor 5 [Source:HGNC Symbol;Acc:3683]
ENSG00000232327	RP11-395C17.1	Promoter	ENST00000506637
ENSG00000214988	RPL7AP26	Promoter	ENST00000488538
ENSG00000145284	SCD5	Promoter	ENST00000319540	stearoyl-CoA desaturase 5 [Source:HGNC Symbol;Acc:21088]
ENSG00000249171	RP11-767N15.1	Promoter	ENST00000510169
ENSG00000109339	MAPK10	Promoter	ENST00000486985
ENSG00000248019	FAM13A-AS1	Promoter	ENST00000511543
ENSG00000184305	CCSER1	Promoter	ENST00000432775	coiled-coil serine-rich protein 1 [Source:HGNC Symbol;Acc:29349]
ENSG00000248511	RP11-9B6.1	Promoter	ENST00000504213	HCG2045747; Uncharacterized protein [Source:UniProtKB/TrEMBL;Acc:D6RIX9]
ENSG00000246541	RP11-363G15.2	Promoter	ENST00000501965
ENSG00000168785	TSPAN5	Promoter	ENST00000508798	tetraspanin 5 [Source:HGNC Symbol;Acc:17753]
ENSG00000245322	RP11-15B17.1	Promoter	ENST00000514624
ENSG00000248820	RP11-15B17.3	Promoter	ENST00000503440
ENSG00000138777	PPA2	Promoter	ENST00000513605
ENSG00000138785	INTS12	Promoter	ENST00000394735	integrator complex subunit 12 [Source:HGNC Symbol;Acc:25067]
ENSG00000249635	RP11-710F7.3	Promoter	ENST00000513220
ENSG00000251046	ZNF969P	Promoter	ENST00000510345
ENSG00000241722	RP11-255I10.1	Promoter	ENST00000491760
ENSG00000250791	RP11-55L3.1	Promoter	ENST00000491608
ENSG00000154608	CEP170P1	Promoter	ENST00000450306
ENSG00000223225	RNU6-1054P	Promoter	ENST00000411293
ENSG00000224786	CETN4P	Promoter	ENST00000432407
ENSG00000170917	NUDT6	Promoter	ENST00000512116	nudix (nucleoside diphosphate linked moiety X)-type motif 6 [Source:HGNC Symbol;Acc:8053]
ENSG00000164066	INTU	Promoter	ENST00000510766	inturned planar cell polarity protein [Source:HGNC Symbol;Acc:29239]
ENSG00000164040	PGRMC2	Promoter	ENST00000296425	progesterone receptor membrane component 2 [Source:HGNC Symbol;Acc:16089]
ENSG00000077684	PHF17	Promoter	ENST00000226319	PHD finger protein 17 [Source:HGNC Symbol;Acc:30027]
ENSG00000251398	RP11-149A7.2	Promoter	ENST00000513270
ENSG00000251388	RP11-427M20.1	Promoter	ENST00000507844
ENSG00000248330	LINC00613	Promoter	ENST00000508714
ENSG00000151012	SLC7A11	Promoter	ENST00000509248	solute carrier family 7 (anionic amino acid transporter light chain, xc- system), member 11 [Source:HGNC Symbol;Acc:11059]
ENSG00000206722	RNU6-1074P	Promoter	ENST00000383995
ENSG00000248810	RP11-362F19.1	Promoter	ENST00000511213
ENSG00000109452	INPP4B	Promoter	ENST00000513000	inositol polyphosphate-4-phosphatase, type II, 105kDa [Source:HGNC Symbol;Acc:6075]
ENSG00000109458	GAB1	Promoter	ENST00000515366	GRB2-associated binding protein 1 [Source:HGNC Symbol;Acc:4066]
ENSG00000151617	EDNRA	Promoter	ENST00000358556	endothelin receptor type A [Source:HGNC Symbol;Acc:3179]
ENSG00000251418	RP11-655B23.1	Promoter	ENST00000504437
ENSG00000198589	LRBA	Promoter	ENST00000515096
ENSG00000221235	AC110813.1	Promoter	ENST00000408308
ENSG00000145425	RPS3A	Promoter	ENST00000274065	ribosomal protein S3A [Source:HGNC Symbol;Acc:10421]
ENSG00000137460	FHDC1	Promoter	ENST00000260008	FH2 domain containing 1 [Source:HGNC Symbol;Acc:29363]
ENSG00000121210	KIAA0922	Promoter	ENST00000509565
ENSG00000171564	FGB	Promoter	ENST00000473984
ENSG00000151790	TDO2	Promoter	ENST00000510293
ENSG00000145431	PDGFC	Promoter	ENST00000512711
ENSG00000171497	PPID	Promoter	ENST00000307720	peptidylprolyl isomerase D [Source:HGNC Symbol;Acc:9257]
ENSG00000249367	FABP5P12	Promoter	ENST00000515543
ENSG00000251253	MTHFD2P4	Promoter	ENST00000515074
ENSG00000244146	RP11-366M4.2	Promoter	ENST00000495104
ENSG00000109466	KLHL2	Promoter	ENST00000226725	kelch-like family member 2 [Source:HGNC Symbol;Acc:6353]
ENSG00000109472	CPE	Promoter	ENST00000431967	carboxypeptidase E [Source:HGNC Symbol;Acc:2303]
ENSG00000181381	DDX60L	Promoter	ENST00000514580	DEAD (Asp-Glu-Ala-Asp) box polypeptide 60-like [Source:HGNC Symbol;Acc:26429]
ENSG00000056050	C4orf27	Promoter	ENST00000393381	chromosome 4 open reading frame 27 [Source:HGNC Symbol;Acc:26051]
ENSG00000145451	GLRA3	Promoter	ENST00000483010
ENSG00000150627	WDR17	Promoter	ENST00000508773
ENSG00000150630	VEGFC	Promoter	ENST00000507638
ENSG00000151718	WWC2	Promoter	ENST00000438543	WW and C2 domain containing 2 [Source:HGNC Symbol;Acc:24148]
ENSG00000252157	RNU6-479P	Promoter	ENST00000516348
ENSG00000173320	STOX2	Promoter	ENST00000512520	storkhead box 2 [Source:HGNC Symbol;Acc:25450]
ENSG00000271646	RP11-326I11.3	Promoter	ENST00000605834
ENSG00000266698	MIR3945	Promoter	ENST00000581853
ENSG00000154556	SORBS2	Promoter	ENST00000319454	sorbin and SH3 domain containing 2 [Source:HGNC Symbol;Acc:24098]
ENSG00000251165	RP11-215A19.1	Promoter	ENST00000510172
ENSG00000224807	DUX4L9	Promoter	ENST00000449051
ENSG00000258389	DUX4	Promoter	ENST00000556625	double homeobox 4 [Source:HGNC Symbol;Acc:3082]
ENSG00000249430	CTD-2231H16.1	Promoter	ENST00000512035
ENSG00000247872	SPCS2P3	Promoter	ENST00000500401
ENSG00000164362	TERT	Promoter	ENST00000484238
ENSG00000153395	LPCAT1	Promoter	ENST00000475622	lysophosphatidylcholine acyltransferase 1 [Source:HGNC Symbol;Acc:25718]
ENSG00000251532	CTD-2245E15.3	Promoter	ENST00000503113
ENSG00000232615	CTD-2012J19.1	Promoter	ENST00000512270
ENSG00000248137	RP11-468D11.1	Promoter	ENST00000509745
ENSG00000248311	CTD-2161F6.2	Promoter	ENST00000506059
ENSG00000251365	RP11-332J15.3	Promoter	ENST00000506093
ENSG00000272071	RP11-332J15.4	Promoter	ENST00000606566
ENSG00000205976	RP11-404K5.2	Promoter	ENST00000512854
ENSG00000251250	RP11-404K5.4	Promoter	ENST00000512746
ENSG00000248765	RP11-417J1.3	Promoter	ENST00000510642
ENSG00000250389	MTND6P2	Promoter	ENST00000512226
ENSG00000260981	RP11-315A16.1	Promoter	ENST00000569381
ENSG00000112902	SEMA5A	Promoter	ENST00000382496	sema domain, seven thrombospondin repeats (type 1 and type 1-like), transmembrane domain (TM) and short cytoplasmic domain, (semaphorin) 5A [Source:HGNC Symbol;Acc:10736]
ENSG00000249781	CTD-2143L24.1	Promoter	ENST00000606222
ENSG00000249160	RP11-1C1.5	Promoter	ENST00000506021	Uncharacterized protein [Source:UniProtKB/TrEMBL;Acc:D6RC10]
ENSG00000251548	RP11-215G15.4	Promoter	ENST00000504159
ENSG00000169862	CTNND2	Promoter	ENST00000511377	catenin (cadherin-associated protein), delta 2 [Source:HGNC Symbol;Acc:2516]
ENSG00000264921	AC106771.1	Promoter	ENST00000581763
ENSG00000248145	CTC-305H11.1	Promoter	ENST00000513283
ENSG00000038382	TRIO	Promoter	ENST00000504606
ENSG00000145569	FAM105A	Promoter	ENST00000506258
ENSG00000222312	RNA5SP178	Promoter	ENST00000410380
ENSG00000251990	RNA5SP180	Promoter	ENST00000516181
ENSG00000145526	CDH18	Promoter	ENST00000510297
ENSG00000154162	CDH12	Promoter	ENST00000504376	cadherin 12, type 2 (N-cadherin 2) [Source:HGNC Symbol;Acc:1751]
ENSG00000250319	CTD-2272G21.3	Promoter	ENST00000509054
ENSG00000249289	CTD-2272G21.1	Promoter	ENST00000507087
ENSG00000248591	CTD-2351A8.1	Promoter	ENST00000512356
ENSG00000164256	PRDM9	Promoter	ENST00000502755	PR domain containing 9 [Source:HGNC Symbol;Acc:13994]
ENSG00000248874	C5orf17	Promoter	ENST00000512559	chromosome 5 open reading frame 17 [Source:HGNC Symbol;Acc:26630]
ENSG00000252083	SNORA40	Promoter	ENST00000516274
ENSG00000249562	RP11-116O11.2	Promoter	ENST00000506658
ENSG00000260761	RP11-184E9.2	Promoter	ENST00000562632
ENSG00000222560	RNU4-43P	Promoter	ENST00000410628
ENSG00000248418	UBL5P1	Promoter	ENST00000507979
ENSG00000250984	CTD-2011G17.1	Promoter	ENST00000510857
ENSG00000250118	RP11-136H13.2	Promoter	ENST00000502347
ENSG00000253940	CTD-2127O16.2	Promoter	ENST00000519101
ENSG00000133401	PDZD2	Promoter	ENST00000438447	PDZ domain containing 2 [Source:HGNC Symbol;Acc:18486]
ENSG00000251887	RNU6-760P	Promoter	ENST00000516078
ENSG00000214108	CTD-2206G10.1	Promoter	ENST00000511433
ENSG00000240376	RP11-36C20.1	Promoter	ENST00000467270
ENSG00000250914	RP11-1084J3.1	Promoter	ENST00000504847
ENSG00000082196	C1QTNF3	Promoter	ENST00000508398
ENSG00000039560	RAI14	Promoter	ENST00000265109	retinoic acid induced 14 [Source:HGNC Symbol;Acc:14873]
ENSG00000113494	PRLR	Promoter	ENST00000514206	prolactin receptor [Source:HGNC Symbol;Acc:9446]
ENSG00000152582	SPEF2	Promoter	ENST00000504054	sperm flagellar 2 [Source:HGNC Symbol;Acc:26293]
ENSG00000152611	CAPSL	Promoter	ENST00000397367	calcyphosine-like [Source:HGNC Symbol;Acc:28375]
ENSG00000242292	CTD-2282P23.1	Promoter	ENST00000474150
ENSG00000238335	AC008869.1	Promoter	ENST00000458884
ENSG00000250032	CTD-2194L12.3	Promoter	ENST00000510938
ENSG00000113594	LIFR	Promoter	ENST00000508477
ENSG00000250048	LINC00603	Promoter	ENST00000507027
ENSG00000112936	C7	Promoter	ENST00000508185
ENSG00000151876	FBXO4	Promoter	ENST00000513496	F-box protein 4 [Source:HGNC Symbol;Acc:13583]
ENSG00000249092	CTD-2325A15.3	Promoter	ENST00000505144
ENSG00000177453	NIM1	Promoter	ENST00000509362
ENSG00000249888	RP11-447H19.2	Promoter	ENST00000511389
ENSG00000172244	C5orf34	Promoter	ENST00000306862	chromosome 5 open reading frame 34 [Source:HGNC Symbol;Acc:24738]
ENSG00000248092	RP11-159F24.1	Promoter	ENST00000513560
ENSG00000213949	ITGA1	Promoter	ENST00000504669
ENSG00000164171	ITGA2	Promoter	ENST00000296585	integrin, alpha 2 (CD49B, alpha 2 subunit of VLA-2 receptor) [Source:HGNC Symbol;Acc:6137]
ENSG00000263710	AC025175.1	Promoter	ENST00000578253
ENSG00000164512	ANKRD55	Promoter	ENST00000341048	ankyrin repeat domain 55 [Source:HGNC Symbol;Acc:25681]
ENSG00000249697	RP11-155L15.1	Promoter	ENST00000504349
ENSG00000226221	AC022431.1	Promoter	ENST00000450941
ENSG00000062194	GPBP1	Promoter	ENST00000513732
ENSG00000145632	PLK2	Promoter	ENST00000502671
ENSG00000256404	AC109133.1	Promoter	ENST00000540612
ENSG00000269267	AC008498.1	Promoter	ENST00000594278
ENSG00000188725	SMIM15	Promoter	ENST00000339020	small integral membrane protein 15 [Source:HGNC Symbol;Acc:33861]
ENSG00000068796	KIF2A	Promoter	ENST00000401507	kinesin heavy chain member 2A [Source:HGNC Symbol;Acc:6318]
ENSG00000153006	SREK1IP1	Promoter	ENST00000513458	SREK1-interacting protein 1 [Source:HGNC Symbol;Acc:26716]
ENSG00000049192	ADAMTS6	Promoter	ENST00000417396
ENSG00000113595	TRIM23	Promoter	ENST00000508808
ENSG00000113597	TRAPPC13	Promoter	ENST00000509234
ENSG00000270107	CTD-2306M10.1	Promoter	ENST00000602471
ENSG00000134061	CD180	Promoter	ENST00000256447	CD180 molecule [Source:HGNC Symbol;Acc:6726]
ENSG00000251044	CTD-2582M21.1	Promoter	ENST00000503685
ENSG00000212249	U8	Promoter	ENST00000390947
ENSG00000250237	CTC-498J12.1	Promoter	ENST00000479830
ENSG00000249183	SUMO2P4	Promoter	ENST00000504193
ENSG00000248664	CTC-498J12.3	Promoter	ENST00000504129
ENSG00000153044	CENPH	Promoter	ENST00000510742
ENSG00000152942	RAD17	Promoter	ENST00000513214	RAD17 homolog (S. pombe) [Source:HGNC Symbol;Acc:9807]
ENSG00000250138	RP11-848G14.5	Promoter	ENST00000538480
ENSG00000248769	RP11-974F13.5	Promoter	ENST00000514492
ENSG00000198237	RP11-98J23.2	Promoter	ENST00000506490
ENSG00000172058	SERF1A	Promoter	ENST00000317633	small EDRK-rich factor 1A (telomeric) [Source:HGNC Symbol;Acc:10755]
ENSG00000249437	NAIP	Promoter	ENST00000514857	NLR family, apoptosis inhibitory protein [Source:HGNC Symbol;Acc:7634]
ENSG00000265132	AC145141.2	Promoter	ENST00000578031
ENSG00000131711	MAP1B	Promoter	ENST00000504492	microtubule-associated protein 1B [Source:HGNC Symbol;Acc:6836]
ENSG00000113048	MRPS27	Promoter	ENST00000522042
ENSG00000272093	CTC-365E16.1	Promoter	ENST00000606310
ENSG00000251613	CTC-347C20.1	Promoter	ENST00000513767
ENSG00000157107	FCHO2	Promoter	ENST00000511264
ENSG00000249743	RP11-60A8.1	Promoter	ENST00000515556
ENSG00000250446	CTD-2275D24.3	Promoter	ENST00000506612
ENSG00000049860	HEXB	Promoter	ENST00000261416	hexosaminidase B (beta polypeptide) [Source:HGNC Symbol;Acc:4879]
ENSG00000182383	CTD-2503O16.2	Promoter	ENST00000469428
ENSG00000122008	POLK	Promoter	ENST00000241436	polymerase (DNA directed) kappa [Source:HGNC Symbol;Acc:9183]
ENSG00000249713	CTD-2236F14.1	Promoter	ENST00000511327
ENSG00000164251	F2RL1	Promoter	ENST00000514165	coagulation factor II (thrombin) receptor-like 1 [Source:HGNC Symbol;Acc:3538]
ENSG00000251566	HMGB1P35	Promoter	ENST00000503360
ENSG00000164329	PAPD4	Promoter	ENST00000509227
ENSG00000177034	MTX3	Promoter	ENST00000512560	metaxin 3 [Source:HGNC Symbol;Acc:24812]
ENSG00000131730	CKMT2	Promoter	ENST00000254035	creatine kinase, mitochondrial 2 (sarcomeric) [Source:HGNC Symbol;Acc:1996]
ENSG00000145687	SSBP2	Promoter	ENST00000513785
ENSG00000251374	RPS23P5	Promoter	ENST00000510378
ENSG00000249100	CTD-2218K11.2	Promoter	ENST00000509506
ENSG00000145681	HAPLN1	Promoter	ENST00000274341	hyaluronan and proteoglycan link protein 1 [Source:HGNC Symbol;Acc:2380]
ENSG00000252861	RNU6-448P	Promoter	ENST00000517052
ENSG00000250253	RP11-1072N2.2	Promoter	ENST00000394448
ENSG00000243859	RPL5P17	Promoter	ENST00000469685
ENSG00000265704	AC010595.1	Promoter	ENST00000579163
ENSG00000250544	CTC-493L21.1	Promoter	ENST00000506471
ENSG00000233828	AC008394.1	Promoter	ENST00000445770	Uncharacterized protein [Source:UniProtKB/TrEMBL;Acc:F5H5A5]
ENSG00000164180	TMEM161B	Promoter	ENST00000503943
ENSG00000081189	MEF2C	Promoter	ENST00000539796	myocyte enhancer factor 2C [Source:HGNC Symbol;Acc:6996]
ENSG00000255647	AC093510.1	Promoter	ENST00000546238
ENSG00000176018	LYSMD3	Promoter	ENST00000500869	LysM, putative peptidoglycan-binding, domain containing 3 [Source:HGNC Symbol;Acc:26969]
ENSG00000164199	GPR98	Promoter	ENST00000509621	G protein-coupled receptor 98 [Source:HGNC Symbol;Acc:17416]
ENSG00000250049	RP11-348J24.2	Promoter	ENST00000502934
ENSG00000249776	RP11-133F8.2	Promoter	ENST00000513779
ENSG00000249958	CCT7P2	Promoter	ENST00000479109
ENSG00000175471	MCTP1	Promoter	ENST00000515393	multiple C2 domains, transmembrane 1 [Source:HGNC Symbol;Acc:26183]
ENSG00000145757	SPATA9	Promoter	ENST00000477715	spermatogenesis associated 9 [Source:HGNC Symbol;Acc:22988]
ENSG00000164307	ERAP1	Promoter	ENST00000514604
ENSG00000272109	CTD-2260A17.3	Promoter	ENST00000606656
ENSG00000058729	RIOK2	Promoter	ENST00000283109	RIO kinase 2 [Source:HGNC Symbol;Acc:18999]
ENSG00000249101	AC008834.2	Promoter	ENST00000511612
ENSG00000153922	CHD1	Promoter	ENST00000514344
ENSG00000113532	ST8SIA4	Promoter	ENST00000507360
ENSG00000145730	PAM	Promoter	ENST00000506260
ENSG00000175749	EIF3KP1	Promoter	ENST00000513279
ENSG00000145723	GIN1	Promoter	ENST00000507478
ENSG00000112874	NUDT12	Promoter	ENST00000515407
ENSG00000251027	CTC-254B4.1	Promoter	ENST00000513273
ENSG00000244245	RP11-120B7.1	Promoter	ENST00000466800
ENSG00000250441	RP11-47F1.1	Promoter	ENST00000509173
ENSG00000266090	AC012603.1	Promoter	ENST00000583099
ENSG00000248428	CTC-551A13.1	Promoter	ENST00000507627
ENSG00000253613	CTC-551A13.2	Promoter	ENST00000507269
ENSG00000249318	AC010468.2	Promoter	ENST00000511981
ENSG00000251099	CTD-2367A17.1	Promoter	ENST00000504843
ENSG00000272389	CTC-487M23.7	Promoter	ENST00000607284
ENSG00000172795	DCP2	Promoter	ENST00000502635
ENSG00000171444	MCC	Promoter	ENST00000502648
ENSG00000222706	RN7SKP89	Promoter	ENST00000410774
ENSG00000246316	RP11-492A10.1	Promoter	ENST00000514115
ENSG00000152503	TRIM36	Promoter	ENST00000282369	tripartite motif containing 36 [Source:HGNC Symbol;Acc:16280]
ENSG00000250197	HMGN1P15	Promoter	ENST00000513870
ENSG00000177879	AP3S1	Promoter	ENST00000507436
ENSG00000092421	SEMA6A	Promoter	ENST00000506114
ENSG00000249167	CTB-118N6.2	Promoter	ENST00000508766
ENSG00000248663	CTC-504A5.1	Promoter	ENST00000504107
ENSG00000197744	PTMAP2	Promoter	ENST00000397627
ENSG00000172869	DMXL1	Promoter	ENST00000503802	Dmx-like 1 [Source:HGNC Symbol;Acc:2937]
ENSG00000133835	HSD17B4	Promoter	ENST00000520216
ENSG00000151304	SRFBP1	Promoter	ENST00000504881
ENSG00000113083	LOX	Promoter	ENST00000231004	lysyl oxidase [Source:HGNC Symbol;Acc:6664]
ENSG00000249621	CTD-2544H17.1	Promoter	ENST00000512105
ENSG00000064652	SNX24	Promoter	ENST00000515729
ENSG00000061455	PRDM6	Promoter	ENST00000427739
ENSG00000168944	CEP120	Promoter	ENST00000503049
ENSG00000249950	CTC-394G3.1	Promoter	ENST00000511727
ENSG00000155324	GRAMD3	Promoter	ENST00000509882
ENSG00000164904	ALDH7A1	Promoter	ENST00000497231
ENSG00000213630	RP11-772E11.1	Promoter	ENST00000505182
ENSG00000249768	RP11-434D11.1	Promoter	ENST00000508631
ENSG00000164241	C5orf63	Promoter	ENST00000535381	chromosome 5 open reading frame 63 [Source:HGNC Symbol;Acc:40051]
ENSG00000250080	CTB-88F18.2	Promoter	ENST00000514947
ENSG00000145794	MEGF10	Promoter	ENST00000515002
ENSG00000271766	CTD-2195M15.3	Promoter	ENST00000607594
ENSG00000245937	CTC-228N24.3	Promoter	ENST00000499346
ENSG00000145808	ADAMTS19	Promoter	ENST00000274487	ADAM metallopeptidase with thrombospondin type 1 motif, 19 [Source:HGNC Symbol;Acc:17111]
ENSG00000186687	LYRM7	Promoter	ENST00000521227
ENSG00000158987	RAPGEF6	Promoter	ENST00000504919
ENSG00000217128	FNIP1	Promoter	ENST00000514667	folliculin interacting protein 1 [Source:HGNC Symbol;Acc:29418]
ENSG00000235775	AC063976.2	Promoter	ENST00000421971
ENSG00000224431	AC063976.7	Promoter	ENST00000425667
ENSG00000072682	P4HA2	Promoter	ENST00000401867	prolyl 4-hydroxylase, alpha polypeptide II [Source:HGNC Symbol;Acc:8547]
ENSG00000233006	AC034220.3	Promoter	ENST00000453876
ENSG00000197536	C5orf56	Promoter	ENST00000464024
ENSG00000164402	2015-09-08	Promoter	ENST00000453480	septin 8 [Source:HGNC Symbol;Acc:16511]
ENSG00000170606	HSPA4	Promoter	ENST00000304858	heat shock 70kDa protein 4 [Source:HGNC Symbol;Acc:5237]
ENSG00000263545	AC005195.1	Promoter	ENST00000579330
ENSG00000113558	SKP1	Promoter	ENST00000517691
ENSG00000113621	TXNDC15	Promoter	ENST00000502625
ENSG00000263840	AC011431.2	Promoter	ENST00000579104
ENSG00000249803	RP11-114H21.2	Promoter	ENST00000511165
ENSG00000222285	RNA5SP193	Promoter	ENST00000410353
ENSG00000152377	SPOCK1	Promoter	ENST00000515091
ENSG00000216009	MIR874	Promoter	ENST00000401190
ENSG00000031003	FAM13B	Promoter	ENST00000502471	family with sequence similarity 13, member B [Source:HGNC Symbol;Acc:1335]
ENSG00000112983	BRD8	Promoter	ENST00000427976	bromodomain containing 8 [Source:HGNC Symbol;Acc:19874]
ENSG00000249851	RP11-166J22.1	Promoter	ENST00000515536
ENSG00000158402	CDC25C	Promoter	ENST00000514017	cell division cycle 25C [Source:HGNC Symbol;Acc:1727]
ENSG00000249971	RP11-256P1.1	Promoter	ENST00000504539
ENSG00000120733	KDM3B	Promoter	ENST00000505756
ENSG00000197830	AC011385.1	Promoter	ENST00000357294
ENSG00000113013	HSPA9	Promoter	ENST00000524109
ENSG00000044115	CTNNA1	Promoter	ENST00000518825	catenin (cadherin-associated protein), alpha 1, 102kDa [Source:HGNC Symbol;Acc:2509]
ENSG00000120725	SIL1	Promoter	ENST00000503732
ENSG00000243056	EIF4EBP3	Promoter	ENST00000310331	eukaryotic translation initiation factor 4E binding protein 3 [Source:HGNC Symbol;Acc:3290]
ENSG00000131495	NDUFA2	Promoter	ENST00000510680
ENSG00000204965	PCDHA5	Promoter	ENST00000529619	protocadherin alpha 5 [Source:HGNC Symbol;Acc:8671]
ENSG00000248383	PCDHAC1	Promoter	ENST00000409700	protocadherin alpha subfamily C, 1 [Source:HGNC Symbol;Acc:8676]
ENSG00000120328	PCDHB12	Promoter	ENST00000541609	protocadherin beta 12 [Source:HGNC Symbol;Acc:8683]
ENSG00000187372	PCDHB13	Promoter	ENST00000341948	protocadherin beta 13 [Source:HGNC Symbol;Acc:8684]
ENSG00000146001	PCDHB18	Promoter	ENST00000526308
ENSG00000226040	AC005740.3	Promoter	ENST00000515639
ENSG00000113555	PCDH12	Promoter	ENST00000231484	protocadherin 12 [Source:HGNC Symbol;Acc:8657]
ENSG00000254099	AC005740.5	Promoter	ENST00000520882
ENSG00000231185	AC005592.2	Promoter	ENST00000514303
ENSG00000225869	CTB-70D19.1	Promoter	ENST00000502593
ENSG00000133706	LARS	Promoter	ENST00000512412
ENSG00000113649	TCERG1	Promoter	ENST00000509810
ENSG00000133710	SPINK5	Promoter	ENST00000521206	serine peptidase inhibitor, Kazal type 5 [Source:HGNC Symbol;Acc:15464]
ENSG00000268126	AC091948.1	Promoter	ENST00000597116	Uncharacterized protein [Source:UniProtKB/TrEMBL;Acc:M0QYF8]
ENSG00000164270	HTR4	Promoter	ENST00000520086	5-hydroxytryptamine (serotonin) receptor 4, G protein-coupled [Source:HGNC Symbol;Acc:5299]
ENSG00000169247	SH3TC2	Promoter	ENST00000510350
ENSG00000157510	AFAP1L1	Promoter	ENST00000455574
ENSG00000249669	MIR143HG	Promoter	ENST00000512096
ENSG00000155850	SLC26A2	Promoter	ENST00000286298	solute carrier family 26 (sulfate transporter), member 2 [Source:HGNC Symbol;Acc:10994]
ENSG00000113716	HMGXB3	Promoter	ENST00000510472
ENSG00000070808	CAMK2A	Promoter	ENST00000348628	calcium/calmodulin-dependent protein kinase II alpha [Source:HGNC Symbol;Acc:1460]
ENSG00000070814	TCOF1	Promoter	ENST00000514442
ENSG00000171992	SYNPO	Promoter	ENST00000394243	synaptopodin [Source:HGNC Symbol;Acc:30672]
ENSG00000256235	SMIM3	Promoter	ENST00000526627	small integral membrane protein 3 [Source:HGNC Symbol;Acc:30248]
ENSG00000145901	TNIP1	Promoter	ENST00000521001	TNFAIP3 interacting protein 1 [Source:HGNC Symbol;Acc:16903]
ENSG00000272112	CTB-113P19.5	Promoter	ENST00000607135
ENSG00000222308	RNA5SP198	Promoter	ENST00000410376
ENSG00000145888	GLRA1	Promoter	ENST00000274576	glycine receptor, alpha 1 [Source:HGNC Symbol;Acc:4326]
ENSG00000254226	CTB-12O2.1	Promoter	ENST00000523605
ENSG00000164574	GALNT10	Promoter	ENST00000425427	UDP-N-acetyl-alpha-D-galactosamine:polypeptide N-acetylgalactosaminyltransferase 10 (GalNAc-T10) [Source:HGNC Symbol;Acc:19873]
ENSG00000264760	MIR3141	Promoter	ENST00000585290
ENSG00000263361	MIR378H	Promoter	ENST00000579966
ENSG00000082516	GEMIN5	Promoter	ENST00000285873	gem (nuclear organelle) associated protein 5 [Source:HGNC Symbol;Acc:20043]
ENSG00000221131	AC008410.1	Promoter	ENST00000408204
ENSG00000113263	ITK	Promoter	ENST00000521769	IL2-inducible T-cell kinase [Source:HGNC Symbol;Acc:6171]
ENSG00000113272	THG1L	Promoter	ENST00000523575	tRNA-histidine guanylyltransferase 1-like (S. cerevisiae) [Source:HGNC Symbol;Acc:26053]
ENSG00000113282	CLINT1	Promoter	ENST00000530302
ENSG00000164330	EBF1	Promoter	ENST00000519890
ENSG00000164332	UBLCP1	Promoter	ENST00000296786	ubiquitin-like domain containing CTD phosphatase 1 [Source:HGNC Symbol;Acc:28110]
ENSG00000170234	PWWP2A	Promoter	ENST00000456329	PWWP domain containing 2A [Source:HGNC Symbol;Acc:29406]
ENSG00000251998	RNU6-168P	Promoter	ENST00000516189
ENSG00000253713	CTC-264O10.2	Promoter	ENST00000522292
ENSG00000120137	PANK3	Promoter	ENST00000520504
ENSG00000043462	LCP2	Promoter	ENST00000520322
ENSG00000204764	RANBP17	Promoter	ENST00000523727
ENSG00000072803	FBXW11	Promoter	ENST00000425623	F-box and WD repeat domain containing 11 [Source:HGNC Symbol;Acc:13607]
ENSG00000072786	STK10	Promoter	ENST00000522936
ENSG00000174705	SH3PXD2B	Promoter	ENST00000518522	SH3 and PX domains 2B [Source:HGNC Symbol;Acc:29242]
ENSG00000253628	RP11-536N17.1	Promoter	ENST00000518260
ENSG00000113719	ERGIC1	Promoter	ENST00000519796	endoplasmic reticulum-golgi intermediate compartment (ERGIC) 1 [Source:HGNC Symbol;Acc:29205]
ENSG00000212402	SNORA74B	Promoter	ENST00000391100
ENSG00000253141	CTB-164N12.1	Promoter	ENST00000519400
ENSG00000113742	CPEB4	Promoter	ENST00000265085	cytoplasmic polyadenylation element binding protein 4 [Source:HGNC Symbol;Acc:21747]
ENSG00000254011	CTC-229L21.1	Promoter	ENST00000520587
ENSG00000249722	CTC-430J12.2	Promoter	ENST00000503317
ENSG00000170085	SIMC1	Promoter	ENST00000341199	SUMO-interacting motifs containing 1 [Source:HGNC Symbol;Acc:24779]
ENSG00000113194	FAF2	Promoter	ENST00000510730	Fas associated factor family member 2 [Source:HGNC Symbol;Acc:24666]
ENSG00000146083	RNF44	Promoter	ENST00000506378	ring finger protein 44 [Source:HGNC Symbol;Acc:19180]
ENSG00000087206	UIMC1	Promoter	ENST00000510376
ENSG00000160867	FGFR4	Promoter	ENST00000292408	fibroblast growth factor receptor 4 [Source:HGNC Symbol;Acc:3691]
ENSG00000246334	PRR7-AS1	Promoter	ENST00000425316
ENSG00000196923	PDLIM7	Promoter	ENST00000504380
ENSG00000170074	FAM153A	Promoter	ENST00000515787	family with sequence similarity 153, member A [Source:HGNC Symbol;Acc:29940]
ENSG00000250101	RP11-1252I4.2	Promoter	ENST00000511650
ENSG00000145916	RMND5B	Promoter	ENST00000313386	required for meiotic nuclear division 5 homolog B (S. cerevisiae) [Source:HGNC Symbol;Acc:26181]
ENSG00000178338	ZNF354B	Promoter	ENST00000322434	zinc finger protein 354B [Source:HGNC Symbol;Acc:17197]
ENSG00000161021	MAML1	Promoter	ENST00000292599	mastermind-like 1 (Drosophila) [Source:HGNC Symbol;Acc:13632]
ENSG00000161013	MGAT4B	Promoter	ENST00000518778	mannosyl (alpha-1,3-)-glycoprotein beta-1,4-N-acetylglucosaminyltransferase, isozyme B [Source:HGNC Symbol;Acc:7048]
ENSG00000113269	RNF130	Promoter	ENST00000520564
ENSG00000050748	MAPK9	Promoter	ENST00000452135	mitogen-activated protein kinase 9 [Source:HGNC Symbol;Acc:6886]
ENSG00000199892	RNU1-17P	Promoter	ENST00000363022
ENSG00000174339	OR2Y1	Promoter	ENST00000307832	olfactory receptor, family 2, subfamily Y, member 1 [Source:HGNC Symbol;Acc:14837]
ENSG00000131446	MGAT1	Promoter	ENST00000333055	mannosyl (alpha-1,3-)-glycoprotein beta-1,2-N-acetylglucosaminyltransferase [Source:HGNC Symbol;Acc:7044]
ENSG00000250222	CTC-338M12.5	Promoter	ENST00000514487
ENSG00000188996	HUS1B	Promoter	ENST00000380907	HUS1 checkpoint homolog b (S. pombe) [Source:HGNC Symbol;Acc:16485]
ENSG00000243439	RN7SL352P	Promoter	ENST00000466002
ENSG00000170542	SERPINB9	Promoter	ENST00000380698	serpin peptidase inhibitor, clade B (ovalbumin), member 9 [Source:HGNC Symbol;Acc:8955]
ENSG00000124588	NQO2	Promoter	ENST00000397717	NAD(P)H dehydrogenase, quinone 2 [Source:HGNC Symbol;Acc:7856]
ENSG00000180822	PSMG4	Promoter	ENST00000509933	proteasome (prosome, macropain) assembly chaperone 4 [Source:HGNC Symbol;Acc:21108]
ENSG00000238158	RP11-420L9.4	Promoter	ENST00000602854
ENSG00000185689	C6orf201	Promoter	ENST00000333388	chromosome 6 open reading frame 201 [Source:HGNC Symbol;Acc:21620]
ENSG00000237716	RP3-400B16.3	Promoter	ENST00000427591
ENSG00000201185	RNA5SP202	Promoter	ENST00000364315
ENSG00000264121	AL157775.1	Promoter	ENST00000579540
ENSG00000263572	MIR5683	Promoter	ENST00000584820
ENSG00000224532	RP3-470L22.1	Promoter	ENST00000435429
ENSG00000124782	RREB1	Promoter	ENST00000379933	ras responsive element binding protein 1 [Source:HGNC Symbol;Acc:10449]
ENSG00000124783	SSR1	Promoter	ENST00000488834
ENSG00000217746	RP1-303A1.1	Promoter	ENST00000405326
ENSG00000265818	EEF1E1-MUTED	Promoter	ENST00000397456	HCG2043275; Uncharacterized protein [Source:UniProtKB/TrEMBL;Acc:C9J1V9]
ENSG00000230939	RP11-314C16.1	Promoter	ENST00000429060
ENSG00000181355	OFCC1	Promoter	ENST00000485268	orofacial cleft 1 candidate 1 [Source:HGNC Symbol;Acc:21017]
ENSG00000111846	GCNT2	Promoter	ENST00000498320
ENSG00000205318	GCNT6	Promoter	ENST00000417671	glucosaminyl (N-acetyl) transferase 6 [Source:HGNC Symbol;Acc:21623]
ENSG00000235051	RP11-637O19.2	Promoter	ENST00000436249
ENSG00000242753	RP11-716O23.2	Promoter	ENST00000423149
ENSG00000215124	RP3-420J14.1	Promoter	ENST00000299540
ENSG00000078401	EDN1	Promoter	ENST00000379375	endothelin 1 [Source:HGNC Symbol;Acc:3176]
ENSG00000206702	RNU1-11P	Promoter	ENST00000383975
ENSG00000145979	TBC1D7	Promoter	ENST00000607208
ENSG00000145990	GFOD1	Promoter	ENST00000605067
ENSG00000218265	RPS4XP7	Promoter	ENST00000406274
ENSG00000202351	RN7SKP204	Promoter	ENST00000365481
ENSG00000112149	CD83	Promoter	ENST00000379153	CD83 molecule [Source:HGNC Symbol;Acc:1703]
ENSG00000238987	RNU7-133P	Promoter	ENST00000459188
ENSG00000234261	RP11-146I2.1	Promoter	ENST00000437648
ENSG00000008083	JARID2	Promoter	ENST00000474854
ENSG00000214027	ARPC3P5	Promoter	ENST00000448802
ENSG00000232947	RP11-401E14.2	Promoter	ENST00000451285
ENSG00000217585	RP1-13D10.5	Promoter	ENST00000408034
ENSG00000219314	RP1-273P12.1	Promoter	ENST00000407586
ENSG00000137414	FAM8A1	Promoter	ENST00000259963	family with sequence similarity 8, member A1 [Source:HGNC Symbol;Acc:16372]
ENSG00000124789	NUP153	Promoter	ENST00000262077	nucleoporin 153kDa [Source:HGNC Symbol;Acc:8062]
ENSG00000200681	RNU6-263P	Promoter	ENST00000363811
ENSG00000218976	RP11-528A10.1	Promoter	ENST00000407347
ENSG00000226786	RP1-167F1.2	Promoter	ENST00000432171
ENSG00000229700	RP1-130G2.1	Promoter	ENST00000446953
ENSG00000225832	RP3-348I23.3	Promoter	ENST00000454835
ENSG00000252046	RNU6-150P	Promoter	ENST00000516237
ENSG00000222515	RN7SKP240	Promoter	ENST00000410583
ENSG00000235743	RP11-439H9.1	Promoter	ENST00000431001
ENSG00000219453	RP4-810F7.1	Promoter	ENST00000402635
ENSG00000146038	DCDC2	Promoter	ENST00000378450	doublecortin domain containing 2 [Source:HGNC Symbol;Acc:18141]
ENSG00000112294	ALDH5A1	Promoter	ENST00000357578	aldehyde dehydrogenase 5 family, member A1 [Source:HGNC Symbol;Acc:408]
ENSG00000112293	GPLD1	Promoter	ENST00000230036	glycosylphosphatidylinositol specific phospholipase D1 [Source:HGNC Symbol;Acc:4459]
ENSG00000207490	RNU6-987P	Promoter	ENST00000384759
ENSG00000146047	HIST1H2BA	Promoter	ENST00000274764	histone cluster 1, H2ba [Source:HGNC Symbol;Acc:18730]
ENSG00000178762	HIST1H2BPS1	Promoter	ENST00000369177
ENSG00000124564	SLC17A3	Promoter	ENST00000397060	solute carrier family 17 (sodium phosphate), member 3 [Source:HGNC Symbol;Acc:10931]
ENSG00000224447	HIST1H1PS2	Promoter	ENST00000437528
ENSG00000182952	HMGN4	Promoter	ENST00000377575	high mobility group nucleosomal binding domain 4 [Source:HGNC Symbol;Acc:4989]
ENSG00000218346	VN1R14P	Promoter	ENST00000406914
ENSG00000270935	XXbac-BPGBPG24O18.1	Promoter	ENST00000604325
ENSG00000216901	AL022393.7	Promoter	ENST00000405613
ENSG00000198704	GPX6	Promoter	ENST00000474923	glutathione peroxidase 6 (olfactory) [Source:HGNC Symbol;Acc:4558]
ENSG00000228364	SAR1P1	Promoter	ENST00000455287
ENSG00000197171	OR2B4P	Promoter	ENST00000356293
ENSG00000204694	OR11A1	Promoter	ENST00000377147	olfactory receptor, family 11, subfamily A, member 1 [Source:HGNC Symbol;Acc:8176]
ENSG00000243729	OR5V1	Promoter	ENST00000377154	olfactory receptor, family 5, subfamily V, member 1 [Source:HGNC Symbol;Acc:13972]
ENSG00000237042	MICG	Promoter	ENST00000416822
ENSG00000230795	HLA-K	Promoter	ENST00000430151
ENSG00000204625	HCG9	Promoter	ENST00000376800
ENSG00000204610	TRIM15	Promoter	ENST00000376694	tripartite motif containing 15 [Source:HGNC Symbol;Acc:16284]
ENSG00000234127	TRIM26	Promoter	ENST00000480999
ENSG00000204574	ABCF1	Promoter	ENST00000475993	ATP-binding cassette, sub-family F (GCN20), member 1 [Source:HGNC Symbol;Acc:70]
ENSG00000204580	DDR1	Promoter	ENST00000376567	discoidin domain receptor tyrosine kinase 1 [Source:HGNC Symbol;Acc:2730]
ENSG00000255726	XXbac-BPG299F13.15	Promoter	ENST00000546340
ENSG00000225851	HLA-S	Promoter	ENST00000425174
ENSG00000225499	RPL15P4	Promoter	ENST00000416625
ENSG00000204385	SLC44A4	Promoter	ENST00000479777
ENSG00000224389	C4B	Promoter	ENST00000486992
ENSG00000204301	NOTCH4	Promoter	ENST00000491215
ENSG00000237285	HNRNPA1P2	Promoter	ENST00000432375
ENSG00000223335	RNU6-603P	Promoter	ENST00000411403
ENSG00000204287	HLA-DRA	Promoter	ENST00000395388	major histocompatibility complex, class II, DR alpha [Source:HGNC Symbol;Acc:4947]
ENSG00000204194	RPL12P1	Promoter	ENST00000374520
ENSG00000197283	SYNGAP1	Promoter	ENST00000479510
ENSG00000124507	PACSIN1	Promoter	ENST00000538621	protein kinase C and casein kinase substrate in neurons 1 [Source:HGNC Symbol;Acc:8570]
ENSG00000272288	RP11-140K17.3	Promoter	ENST00000606971
ENSG00000064995	TAF11	Promoter	ENST00000361288	TAF11 RNA polymerase II, TATA box binding protein (TBP)-associated factor, 28kDa [Source:HGNC Symbol;Acc:11544]
ENSG00000124678	TCP11	Promoter	ENST00000502480	t-complex 11, testis-specific [Source:HGNC Symbol;Acc:11658]
ENSG00000112033	PPARD	Promoter	ENST00000448077	peroxisome proliferator-activated receptor delta [Source:HGNC Symbol;Acc:9235]
ENSG00000220734	RP3-510O8.3	Promoter	ENST00000403727
ENSG00000096070	BRPF3	Promoter	ENST00000532538
ENSG00000189325	C6orf222	Promoter	ENST00000437635	chromosome 6 open reading frame 222 [Source:HGNC Symbol;Acc:33769]
ENSG00000264878	Z85986.1	Promoter	ENST00000583113
ENSG00000239964	RN7SL748P	Promoter	ENST00000483066
ENSG00000137409	MTCH1	Promoter	ENST00000418541	mitochondrial carrier 1 [Source:HGNC Symbol;Acc:17586]
ENSG00000231150	RP1-207H1.3	Promoter	ENST00000418399
ENSG00000112167	SAYSD1	Promoter	ENST00000373249	SAYSVFN motif domain containing 1 [Source:HGNC Symbol;Acc:21025]
ENSG00000231102	RP11-298J23.5	Promoter	ENST00000438967
ENSG00000124713	GNMT	Promoter	ENST00000372808	glycine N-methyltransferase [Source:HGNC Symbol;Acc:4415]
ENSG00000112640	PPP2R5D	Promoter	ENST00000485511	protein phosphatase 2, regulatory subunit B', delta [Source:HGNC Symbol;Acc:9312]
ENSG00000124587	PEX6	Promoter	ENST00000304611	peroxisomal biogenesis factor 6 [Source:HGNC Symbol;Acc:8859]
ENSG00000137171	KLC4	Promoter	ENST00000467906	kinesin light chain 4 [Source:HGNC Symbol;Acc:21624]
ENSG00000171467	ZNF318	Promoter	ENST00000606599	zinc finger protein 318 [Source:HGNC Symbol;Acc:13578]
ENSG00000179157	RP11-480N24.6	Promoter	ENST00000314255
ENSG00000124574	ABCC10	Promoter	ENST00000372515	ATP-binding cassette, sub-family C (CFTR/MRP), member 10 [Source:HGNC Symbol;Acc:52]
ENSG00000137221	TJAP1	Promoter	ENST00000438588	tight junction associated protein 1 (peripheral) [Source:HGNC Symbol;Acc:17949]
ENSG00000124571	XPO5	Promoter	ENST00000398835	exportin 5 [Source:HGNC Symbol;Acc:17675]
ENSG00000172432	GTPBP2	Promoter	ENST00000496137	GTP binding protein 2 [Source:HGNC Symbol;Acc:4670]
ENSG00000231881	RP5-1120P11.3	Promoter	ENST00000455005
ENSG00000271857	RP1-244F24.1	Promoter	ENST00000606796
ENSG00000153291	SLC25A27	Promoter	ENST00000604616	solute carrier family 25, member 27 [Source:HGNC Symbol;Acc:21065]
ENSG00000124818	OPN5	Promoter	ENST00000244799
ENSG00000226068	HNRNPA3P4	Promoter	ENST00000427514
ENSG00000065308	TRAM2	Promoter	ENST00000182527	translocation associated membrane protein 2 [Source:HGNC Symbol;Acc:16855]
ENSG00000112146	FBXO9	Promoter	ENST00000484812
ENSG00000253026	RNU6-464P	Promoter	ENST00000517217
ENSG00000217527	RPS16P5	Promoter	ENST00000406501
ENSG00000218261	RP11-96J19.1	Promoter	ENST00000402839
ENSG00000213335	CLNS1AP1	Promoter	ENST00000435954
ENSG00000151914	DST	Promoter	ENST00000522538	dystonin [Source:HGNC Symbol;Acc:1090]
ENSG00000146143	PRIM2	Promoter	ENST00000274891
ENSG00000272316	XXbac-BPGBPG55C20.2	Promoter	ENST00000606125
ENSG00000217477	RP11-184C23.1	Promoter	ENST00000403497
ENSG00000214558	RP11-74E24.2	Promoter	ENST00000414090
ENSG00000265187	AL109612.1	Promoter	ENST00000582775
ENSG00000220483	SLC25A51P1	Promoter	ENST00000468432
ENSG00000219085	NPM1P37	Promoter	ENST00000403105
ENSG00000112280	COL9A1	Promoter	ENST00000357250	collagen, type IX, alpha 1 [Source:HGNC Symbol;Acc:2217]
ENSG00000082269	FAM135A	Promoter	ENST00000425415
ENSG00000218870	SLC25A6P6	Promoter	ENST00000404247
ENSG00000232295	RP11-154D6.1	Promoter	ENST00000412751
ENSG00000199094	MIR30C2	Promoter	ENST00000362224
ENSG00000233237	LINC00472	Promoter	ENST00000413945
ENSG00000266180	MIR4282	Promoter	ENST00000583613
ENSG00000080007	DDX43	Promoter	ENST00000479773
ENSG00000164430	MB21D1	Promoter	ENST00000370318	Mab-21 domain containing 1 [Source:HGNC Symbol;Acc:21367]
ENSG00000156508	EEF1A1	Promoter	ENST00000491404
ENSG00000223786	RP11-554D15.1	Promoter	ENST00000435946
ENSG00000146243	IRAK1BP1	Promoter	ENST00000369940	interleukin-1 receptor-associated kinase 1 binding protein 1 [Source:HGNC Symbol;Acc:17368]
ENSG00000220918	RP1-92C4.1	Promoter	ENST00000403623
ENSG00000118402	ELOVL4	Promoter	ENST00000369816	ELOVL fatty acid elongase 4 [Source:HGNC Symbol;Acc:14415]
ENSG00000112742	TTK	Promoter	ENST00000509894	TTK protein kinase [Source:HGNC Symbol;Acc:12401]
ENSG00000219547	RPL17P25	Promoter	ENST00000404330
ENSG00000212336	RNA5SP210	Promoter	ENST00000391034
ENSG00000260574	RP11-801I18.1	Promoter	ENST00000565962
ENSG00000135317	SNX14	Promoter	ENST00000503491
ENSG00000265226	MIR548AI	Promoter	ENST00000579940
ENSG00000132424	PNISR	Promoter	ENST00000463021
ENSG00000112237	CCNC	Promoter	ENST00000519617
ENSG00000219257	NPM1P38	Promoter	ENST00000403835
ENSG00000228082	RP1-121G13.2	Promoter	ENST00000411442
ENSG00000214428	NPM1P10	Promoter	ENST00000398310
ENSG00000252944	RNU6-897P	Promoter	ENST00000517135
ENSG00000271099	RP11-809N15.3	Promoter	ENST00000604667
ENSG00000132429	POPDC3	Promoter	ENST00000429112	popeye domain containing 3 [Source:HGNC Symbol;Acc:17649]
ENSG00000200295	RNU6-527P	Promoter	ENST00000363425
ENSG00000235142	RP1-60O19.1	Promoter	ENST00000436659
ENSG00000252125	RNU6-1299P	Promoter	ENST00000516316
ENSG00000112320	SOBP	Promoter	ENST00000494935
ENSG00000225093	RPL3P7	Promoter	ENST00000417878
ENSG00000081087	OSTM1	Promoter	ENST00000472669
ENSG00000238079	RP11-72I2.1	Promoter	ENST00000442911
ENSG00000135537	LACE1	Promoter	ENST00000486863
ENSG00000203801	LINC00222	Promoter	ENST00000416104
ENSG00000080546	SESN1	Promoter	ENST00000368971
ENSG00000155085	AK9	Promoter	ENST00000424296	adenylate kinase 9 [Source:HGNC Symbol;Acc:33814]
ENSG00000241162	RN7SL617P	Promoter	ENST00000485298
ENSG00000155111	CDK19	Promoter	ENST00000413605	cyclin-dependent kinase 19 [Source:HGNC Symbol;Acc:19338]
ENSG00000219329	RP11-397G5.2	Promoter	ENST00000402967
ENSG00000155115	GTF3C6	Promoter	ENST00000329970	general transcription factor IIIC, polypeptide 6, alpha 35kDa [Source:HGNC Symbol;Acc:20872]
ENSG00000230177	RP5-1112D6.4	Promoter	ENST00000444259
ENSG00000010810	FYN	Promoter	ENST00000467921
ENSG00000074935	TUBE1	Promoter	ENST00000603651
ENSG00000236347	RP11-346D19.1	Promoter	ENST00000415883
ENSG00000228624	RP3-399L15.3	Promoter	ENST00000421891
ENSG00000196591	HDAC2	Promoter	ENST00000522371	histone deacetylase 2 [Source:HGNC Symbol;Acc:4853]
ENSG00000216471	RPSAP43	Promoter	ENST00000402237
ENSG00000249853	HS3ST5	Promoter	ENST00000312719	heparan sulfate (glucosamine) 3-O-sulfotransferase 5 [Source:HGNC Symbol;Acc:19419]
ENSG00000173626	TRAPPC3L	Promoter	ENST00000356128	trafficking protein particle complex 3-like [Source:HGNC Symbol;Acc:21090]
ENSG00000111834	RSPH4A	Promoter	ENST00000368581	radial spoke head 4 homolog A (Chlamydomonas) [Source:HGNC Symbol;Acc:21558]
ENSG00000164465	DCBLD1	Promoter	ENST00000528162
ENSG00000217330	SSXP10	Promoter	ENST00000402595
ENSG00000220184	HMGB3P18	Promoter	ENST00000406327
ENSG00000146373	RNF217	Promoter	ENST00000521654	ring finger protein 217 [Source:HGNC Symbol;Acc:21487]
ENSG00000236548	RP11-510H23.1	Promoter	ENST00000439075
ENSG00000229819	RP11-510H23.3	Promoter	ENST00000431104
ENSG00000111907	TPD52L1	Promoter	ENST00000524679	tumor protein D52-like 1 [Source:HGNC Symbol;Acc:12006]
ENSG00000111906	HDDC2	Promoter	ENST00000318787	HD domain containing 2 [Source:HGNC Symbol;Acc:21078]
ENSG00000111912	NCOA7	Promoter	ENST00000392477	nuclear receptor coactivator 7 [Source:HGNC Symbol;Acc:21081]
ENSG00000232131	NCOA7-AS1	Promoter	ENST00000429007
ENSG00000219642	BMPR1APS1	Promoter	ENST00000403332
ENSG00000079819	EPB41L2	Promoter	ENST00000531356	erythrocyte membrane protein band 4.1-like 2 [Source:HGNC Symbol;Acc:3379]
ENSG00000180658	OR2A4	Promoter	ENST00000315453	olfactory receptor, family 2, subfamily A, member 4 [Source:HGNC Symbol;Acc:14729]
ENSG00000135569	TAAR5	Promoter	ENST00000258034	trace amine associated receptor 5 [Source:HGNC Symbol;Acc:30236]
ENSG00000112319	EYA4	Promoter	ENST00000452339	eyes absent homolog 4 (Drosophila) [Source:HGNC Symbol;Acc:3522]
ENSG00000232876	CTA-212D2.2	Promoter	ENST00000447508
ENSG00000236378	RP11-394G3.2	Promoter	ENST00000447848
ENSG00000222121	AL512290.1	Promoter	ENST00000410189
ENSG00000227844	RP13-143G15.3	Promoter	ENST00000419926
ENSG00000029363	BCLAF1	Promoter	ENST00000531224	BCL2-associated transcription factor 1 [Source:HGNC Symbol;Acc:16863]
ENSG00000218424	NDUFS5P1	Promoter	ENST00000405668
ENSG00000272189	RP3-325F22.5	Promoter	ENST00000607749
ENSG00000135540	NHSL1	Promoter	ENST00000491526	NHS-like 1 [Source:HGNC Symbol;Acc:21021]
ENSG00000221336	AL356137.1	Promoter	ENST00000408409
ENSG00000118495	PLAGL1	Promoter	ENST00000429150	pleiomorphic adenoma gene-like 1 [Source:HGNC Symbol;Acc:9046]
ENSG00000201119	RNU1-33P	Promoter	ENST00000364249
ENSG00000055208	TAB2	Promoter	ENST00000484505
ENSG00000131013	PPIL4	Promoter	ENST00000253329	peptidylprolyl isomerase (cyclophilin)-like 4 [Source:HGNC Symbol;Acc:15702]
ENSG00000235168	RP1-12G14.5	Promoter	ENST00000446392
ENSG00000215094	RP11-244K5.7	Promoter	ENST00000399570
ENSG00000091831	ESR1	Promoter	ENST00000338799	estrogen receptor 1 [Source:HGNC Symbol;Acc:3467]
ENSG00000131018	SYNE1	Promoter	ENST00000367257	spectrin repeat containing, nuclear envelope 1 [Source:HGNC Symbol;Acc:17089]
ENSG00000200594	RNU6-824P	Promoter	ENST00000363724
ENSG00000220347	RP11-230C9.1	Promoter	ENST00000402808
ENSG00000233496	SYNJ2-IT1	Promoter	ENST00000442328
ENSG00000122335	SERAC1	Promoter	ENST00000435180	serine active site containing 1 [Source:HGNC Symbol;Acc:21061]
ENSG00000112096	SOD2	Promoter	ENST00000535459
ENSG00000175003	SLC22A1	Promoter	ENST00000366963	solute carrier family 22 (organic cation transporter), member 1 [Source:HGNC Symbol;Acc:10963]
ENSG00000112499	SLC22A2	Promoter	ENST00000498556
ENSG00000217878	RP11-534P19.1	Promoter	ENST00000407696
ENSG00000198818	SFT2D1	Promoter	ENST00000479490
ENSG00000184465	WDR27	Promoter	ENST00000448612	WD repeat domain 27 [Source:HGNC Symbol;Acc:21248]
ENSG00000112584	FAM120B	Promoter	ENST00000496635
ENSG00000071994	PDCD2	Promoter	ENST00000543284
ENSG00000197461	PDGFA	Promoter	ENST00000402802	platelet-derived growth factor alpha polypeptide [Source:HGNC Symbol;Acc:8799]
ENSG00000105963	ADAP1	Promoter	ENST00000454383	ArfGAP with dual PH domains 1 [Source:HGNC Symbol;Acc:16486]
ENSG00000178381	ZFAND2A	Promoter	ENST00000401903	zinc finger, AN1-type domain 2A [Source:HGNC Symbol;Acc:28073]
ENSG00000175873	AC004840.9	Promoter	ENST00000313156
ENSG00000106012	IQCE	Promoter	ENST00000497572
ENSG00000146535	GNA12	Promoter	ENST00000407904	guanine nucleotide binding protein (G protein) alpha 12 [Source:HGNC Symbol;Acc:4380]
ENSG00000236708	AC073316.1	Promoter	ENST00000437354
ENSG00000164916	FOXK1	Promoter	ENST00000460979	forkhead box K1 [Source:HGNC Symbol;Acc:23480]
ENSG00000270822	RP11-730B22.1	Promoter	ENST00000603090
ENSG00000202039	RNU6-215P	Promoter	ENST00000365169
ENSG00000075624	ACTB	Promoter	ENST00000464611
ENSG00000178397	FAM220A	Promoter	ENST00000313324	family with sequence similarity 220, member A [Source:HGNC Symbol;Acc:22422]
ENSG00000230825	AC005532.5	Promoter	ENST00000436578
ENSG00000164654	MIOS	Promoter	ENST00000493227
ENSG00000106443	PHF14	Promoter	ENST00000476774
ENSG00000005108	THSD7A	Promoter	ENST00000408005
ENSG00000106460	TMEM106B	Promoter	ENST00000396668	transmembrane protein 106B [Source:HGNC Symbol;Acc:22407]
ENSG00000203523	TAS2R2P	Promoter	ENST00000421146
ENSG00000226690	AC005281.1	Promoter	ENST00000443874
ENSG00000229233	AC011891.5	Promoter	ENST00000437088
ENSG00000136267	DGKB	Promoter	ENST00000493142
ENSG00000227489	AC006458.3	Promoter	ENST00000445093
ENSG00000187546	AGMO	Promoter	ENST00000498264
ENSG00000171243	SOSTDC1	Promoter	ENST00000307068	sclerostin domain containing 1 [Source:HGNC Symbol;Acc:21748]
ENSG00000136261	BZW2	Promoter	ENST00000407633	basic leucine zipper and W2 domains 2 [Source:HGNC Symbol;Acc:18808]
ENSG00000267906	AC073333.1	Promoter	ENST00000597084	Uncharacterized protein [Source:UniProtKB/TrEMBL;Acc:M0R0C5]
ENSG00000106541	AGR2	Promoter	ENST00000450569	anterior gradient 2 homolog (Xenopus laevis) [Source:HGNC Symbol;Acc:328]
ENSG00000106546	AHR	Promoter	ENST00000242057	aryl hydrocarbon receptor [Source:HGNC Symbol;Acc:348]
ENSG00000265876	AC080080.1	Promoter	ENST00000579508
ENSG00000226522	AC004744.3	Promoter	ENST00000447057
ENSG00000221783	MIR1183	Promoter	ENST00000408856
ENSG00000105877	DNAH11	Promoter	ENST00000465129
ENSG00000226329	AC005682.6	Promoter	ENST00000452069
ENSG00000122591	FAM126A	Promoter	ENST00000498833
ENSG00000122550	KLHL7	Promoter	ENST00000469576
ENSG00000105928	DFNA5	Promoter	ENST00000415480	deafness, autosomal dominant 5 [Source:HGNC Symbol;Acc:2810]
ENSG00000227386	AC091705.1	Promoter	ENST00000412197
ENSG00000005020	SKAP2	Promoter	ENST00000481204
ENSG00000105997	HOXA3	Promoter	ENST00000396352	homeobox A3 [Source:HGNC Symbol;Acc:5104]
ENSG00000078399	HOXA9	Promoter	ENST00000497089
ENSG00000106086	PLEKHA8	Promoter	ENST00000498106
ENSG00000180233	ZNRF2	Promoter	ENST00000323037	zinc and ring finger 2 [Source:HGNC Symbol;Acc:22316]
ENSG00000196295	AC005154.6	Promoter	ENST00000355837
ENSG00000154678	PDE1C	Promoter	ENST00000479980
ENSG00000226421	SLC25A5P5	Promoter	ENST00000435239
ENSG00000229358	AC018633.4	Promoter	ENST00000417811
ENSG00000122643	NT5C3A	Promoter	ENST00000381626	5'-nucleotidase, cytosolic IIIA [Source:HGNC Symbol;Acc:17820]
ENSG00000164610	RP9	Promoter	ENST00000448915	retinitis pigmentosa 9 (autosomal dominant) [Source:HGNC Symbol;Acc:10288]
ENSG00000233219	RP11-89N17.3	Promoter	ENST00000440074
ENSG00000235379	RPL7P31	Promoter	ENST00000450192
ENSG00000173852	DPY19L1	Promoter	ENST00000446375	dpy-19-like 1 (C. elegans) [Source:HGNC Symbol;Acc:22205]
ENSG00000122545	2015-09-07	Promoter	ENST00000494488	septin 7 [Source:HGNC Symbol;Acc:1717]
ENSG00000011426	ANLN	Promoter	ENST00000446635	anillin, actin binding protein [Source:HGNC Symbol;Acc:14082]
ENSG00000136250	AOAH	Promoter	ENST00000543742
ENSG00000235728	AC007349.5	Promoter	ENST00000415356
ENSG00000233306	TRGV2	Promoter	ENST00000426402	T cell receptor gamma variable 2 [Source:HGNC Symbol;Acc:12287]
ENSG00000078053	AMPH	Promoter	ENST00000441628	amphiphysin [Source:HGNC Symbol;Acc:471]
ENSG00000006715	VPS41	Promoter	ENST00000310301	vacuolar protein sorting 41 homolog (S. cerevisiae) [Source:HGNC Symbol;Acc:12713]
ENSG00000106536	POU6F2	Promoter	ENST00000517348
ENSG00000242855	RN7SL496P	Promoter	ENST00000470372
ENSG00000175600	C7orf10	Promoter	ENST00000309930	chromosome 7 open reading frame 10 [Source:HGNC Symbol;Acc:16001]
ENSG00000106608	URGCP	Promoter	ENST00000336086	upregulator of cell proliferation [Source:HGNC Symbol;Acc:30890]
ENSG00000058404	CAMK2B	Promoter	ENST00000466584
ENSG00000122515	ZMIZ2	Promoter	ENST00000478045
ENSG00000202350	RNU6-326P	Promoter	ENST00000365480
ENSG00000267988	AC096582.1	Promoter	ENST00000596600	Uncharacterized protein [Source:UniProtKB/TrEMBL;Acc:M0QY87]
ENSG00000233539	AC011294.3	Promoter	ENST00000451905	Uncharacterized protein [Source:UniProtKB/TrEMBL;Acc:C9J2X1]
ENSG00000158683	PKD1L1	Promoter	ENST00000289672	polycystic kidney disease 1 like 1 [Source:HGNC Symbol;Acc:18053]
ENSG00000164744	SUN3	Promoter	ENST00000461953
ENSG00000132437	DDC	Promoter	ENST00000494914
ENSG00000106070	GRB10	Promoter	ENST00000335866	growth factor receptor-bound protein 10 [Source:HGNC Symbol;Acc:4564]
ENSG00000234105	GS1-278J22.1	Promoter	ENST00000457372
ENSG00000205628	GS1-179L18.1	Promoter	ENST00000380970
ENSG00000213673	SLC25A5P3	Promoter	ENST00000444439
ENSG00000232612	GS1-18A18.3	Promoter	ENST00000431058
ENSG00000252054	SNORA73	Promoter	ENST00000516245
ENSG00000237210	RP11-339F13.2	Promoter	ENST00000425993
ENSG00000132434	LANCL2	Promoter	ENST00000476479
ENSG00000206729	RNU6-1126P	Promoter	ENST00000384002
ENSG00000229762	RP11-419M24.1	Promoter	ENST00000443044
ENSG00000129103	SUMF2	Promoter	ENST00000461912
ENSG00000232165	RP5-905H7.6	Promoter	ENST00000426192
ENSG00000228645	PHKG1P2	Promoter	ENST00000457537
ENSG00000233173	VN1R34P	Promoter	ENST00000447387
ENSG00000206634	SNORA22	Promoter	ENST00000383907
ENSG00000200670	RNU6-912P	Promoter	ENST00000363800
ENSG00000198874	TYW1	Promoter	ENST00000491969
ENSG00000106610	STAG3L4	Promoter	ENST00000416602
ENSG00000270694	RP11-535E8.2	Promoter	ENST00000605461
ENSG00000214544	GTF2IRD2P1	Promoter	ENST00000425256
ENSG00000049540	ELN	Promoter	ENST00000445912	elastin [Source:HGNC Symbol;Acc:3327]
ENSG00000106682	EIF4H	Promoter	ENST00000495187
ENSG00000086730	LAT2	Promoter	ENST00000465116	linker for activation of T cells family, member 2 [Source:HGNC Symbol;Acc:12749]
ENSG00000049541	RFC2	Promoter	ENST00000352131	replication factor C (activator 1) 2, 40kDa [Source:HGNC Symbol;Acc:9970]
ENSG00000106665	CLIP2	Promoter	ENST00000491075
ENSG00000077809	GTF2I	Promoter	ENST00000438130
ENSG00000158517	NCF1	Promoter	ENST00000289473	neutrophil cytosolic factor 1 [Source:HGNC Symbol;Acc:7660]
ENSG00000196275	GTF2IRD2	Promoter	ENST00000457594
ENSG00000184616	AC004166.6	Promoter	ENST00000333385
ENSG00000174428	GTF2IRD2B	Promoter	ENST00000529695
ENSG00000223981	PHBP6	Promoter	ENST00000424623
ENSG00000174368	PMS2P2	Promoter	ENST00000442338
ENSG00000230882	AC005077.14	Promoter	ENST00000421546
ENSG00000091073	DTX2	Promoter	ENST00000467729
ENSG00000135205	CCDC146	Promoter	ENST00000461882
ENSG00000237620	GCNT1P5	Promoter	ENST00000449274
ENSG00000127947	PTPN12	Promoter	ENST00000407343	protein tyrosine phosphatase, non-receptor type 12 [Source:HGNC Symbol;Acc:9645]
ENSG00000200786	RNA5SP234	Promoter	ENST00000363916
ENSG00000135218	CD36	Promoter	ENST00000435819	CD36 molecule (thrombospondin receptor) [Source:HGNC Symbol;Acc:1663]
ENSG00000230196	AC010091.4	Promoter	ENST00000441064
ENSG00000153956	CACNA2D1	Promoter	ENST00000535308	calcium channel, voltage-dependent, alpha 2/delta subunit 1 [Source:HGNC Symbol;Acc:1399]
ENSG00000153993	SEMA3D	Promoter	ENST00000484038
ENSG00000225128	LINC00972	Promoter	ENST00000422448
ENSG00000227785	AC092013.1	Promoter	ENST00000438795
ENSG00000182165	TP53TG1	Promoter	ENST00000359941
ENSG00000085563	ABCB1	Promoter	ENST00000491360
ENSG00000223969	AC002456.2	Promoter	ENST00000415965
ENSG00000240720	LRRD1	Promoter	ENST00000422722
ENSG00000001631	KRIT1	Promoter	ENST00000487168
ENSG00000127980	PEX1	Promoter	ENST00000541751	peroxisomal biogenesis factor 1 [Source:HGNC Symbol;Acc:8850]
ENSG00000205413	SAMD9	Promoter	ENST00000379958	sterile alpha motif domain containing 9 [Source:HGNC Symbol;Acc:1348]
ENSG00000004766	CCDC132	Promoter	ENST00000474412
ENSG00000236938	AC003092.2	Promoter	ENST00000411946
ENSG00000231153	AC002429.4	Promoter	ENST00000437672
ENSG00000070669	ASNS	Promoter	ENST00000487714
ENSG00000237818	RPS3AP29	Promoter	ENST00000437728
ENSG00000002079	MYH16	Promoter	ENST00000439784
ENSG00000241685	ARPC1A	Promoter	ENST00000463009
ENSG00000221487	AC069294.1	Promoter	ENST00000408560
ENSG00000160868	CYP3A4	Promoter	ENST00000480043
ENSG00000106290	TAF6	Promoter	ENST00000421980	TAF6 RNA polymerase II, TATA box binding protein (TBP)-associated factor, 80kDa [Source:HGNC Symbol;Acc:11540]
ENSG00000214300	SPDYE3	Promoter	ENST00000332397	speedy/RINGO cell cycle regulator family member E3 [Source:HGNC Symbol;Acc:35462]
ENSG00000085514	PILRA	Promoter	ENST00000198536	paired immunoglobin-like type 2 receptor alpha [Source:HGNC Symbol;Acc:20396]
ENSG00000078487	ZCWPW1	Promoter	ENST00000398027	zinc finger, CW type with PWWP domain 1 [Source:HGNC Symbol;Acc:23486]
ENSG00000169894	MUC3A	Promoter	ENST00000480291
ENSG00000264425	MIR4653	Promoter	ENST00000585107
ENSG00000257923	CUX1	Promoter	ENST00000437600	cut-like homeobox 1 [Source:HGNC Symbol;Acc:2557]
ENSG00000259294	CTA-339C12.1	Promoter	ENST00000560499
ENSG00000128563	PRKRIP1	Promoter	ENST00000462601	PRKR interacting protein 1 (IL11 inducible) [Source:HGNC Symbol;Acc:21894]
ENSG00000271745	AC093668.3	Promoter	ENST00000607525
ENSG00000105808	RASA4	Promoter	ENST00000519539	RAS p21 protein activator 4 [Source:HGNC Symbol;Acc:23181]
ENSG00000233297	RASA4DP	Promoter	ENST00000460726
ENSG00000236226	RP11-645N11.3	Promoter	ENST00000447336
ENSG00000170632	ARMC10	Promoter	ENST00000479145
ENSG00000237632	S100A11P1	Promoter	ENST00000477525
ENSG00000170615	SLC26A5	Promoter	ENST00000339444	solute carrier family 26, member 5 (prestin) [Source:HGNC Symbol;Acc:9359]
ENSG00000005483	KMT2E	Promoter	ENST00000496191
ENSG00000271482	CTB-152G17.4	Promoter	ENST00000604391
ENSG00000185055	EFCAB10	Promoter	ENST00000469099
ENSG00000228742	RP5-884M6.1	Promoter	ENST00000490162
ENSG00000164597	COG5	Promoter	ENST00000464542
ENSG00000231006	CTB-54D4.1	Promoter	ENST00000457119
ENSG00000221279	AC005161.1	Promoter	ENST00000408352
ENSG00000230999	MTND5P8	Promoter	ENST00000449817
ENSG00000232922	AC004112.5	Promoter	ENST00000440466
ENSG00000181016	LSMEM1	Promoter	ENST00000439068	leucine-rich single-pass membrane protein 1 [Source:HGNC Symbol;Acc:22036]
ENSG00000128573	FOXP2	Promoter	ENST00000441290	forkhead box P2 [Source:HGNC Symbol;Acc:13875]
ENSG00000244565	RP11-222O23.1	Promoter	ENST00000462471
ENSG00000105976	MET	Promoter	ENST00000495962
ENSG00000224042	MTND4P6	Promoter	ENST00000438297
ENSG00000001626	CFTR	Promoter	ENST00000446805	cystic fibrosis transmembrane conductance regulator (ATP-binding cassette sub-family C, member 7) [Source:HGNC Symbol;Acc:1884]
ENSG00000077063	CTTNBP2	Promoter	ENST00000435233	cortactin binding protein 2 [Source:HGNC Symbol;Acc:15679]
ENSG00000106013	ANKRD7	Promoter	ENST00000477532
ENSG00000230520	RP11-533K11.1	Promoter	ENST00000429245
ENSG00000263692	AC091320.2	Promoter	ENST00000585282
ENSG00000213310	RP11-3L10.1	Promoter	ENST00000411715
ENSG00000170807	LMOD2	Promoter	ENST00000458573	leiomodin 2 (cardiac) [Source:HGNC Symbol;Acc:6648]
ENSG00000201104	RNU6-11P	Promoter	ENST00000364234
ENSG00000242593	RP5-921G16.1	Promoter	ENST00000497598
ENSG00000128513	POT1	Promoter	ENST00000430927	protection of telomeres 1 [Source:HGNC Symbol;Acc:17284]
ENSG00000241921	AC000370.2	Promoter	ENST00000488818
ENSG00000179603	GRM8	Promoter	ENST00000465800
ENSG00000179562	GCC1	Promoter	ENST00000321407	GRIP and coiled-coil domain containing 1 [Source:HGNC Symbol;Acc:19095]
ENSG00000221429	AC018635.1	Promoter	ENST00000408502
ENSG00000135245	HILPDA	Promoter	ENST00000466473
ENSG00000165055	METTL2B	Promoter	ENST00000481392	methyltransferase like 2B [Source:HGNC Symbol;Acc:18272]
ENSG00000128591	FLNC	Promoter	ENST00000325888	filamin C, gamma [Source:HGNC Symbol;Acc:3756]
ENSG00000244556	RP11-128A6.2	Promoter	ENST00000459650
ENSG00000128578	STRIP2	Promoter	ENST00000249344	striatin interacting protein 2 [Source:HGNC Symbol;Acc:22209]
ENSG00000106459	NRF1	Promoter	ENST00000393231	nuclear respiratory factor 1 [Source:HGNC Symbol;Acc:7996]
ENSG00000212238	RNA5SP244	Promoter	ENST00000390936
ENSG00000263557	AC073320.1	Promoter	ENST00000577493
ENSG00000146842	TMEM209	Promoter	ENST00000471985	transmembrane protein 209 [Source:HGNC Symbol;Acc:21898]
ENSG00000239021	RNA5SP246	Promoter	ENST00000458909
ENSG00000213265	TSGA13	Promoter	ENST00000456951	testis specific, 13 [Source:HGNC Symbol;Acc:12369]
ENSG00000231721	AC058791.2	Promoter	ENST00000435523
ENSG00000128585	MKLN1	Promoter	ENST00000496815
ENSG00000106554	CHCHD3	Promoter	ENST00000481152
ENSG00000131558	EXOC4	Promoter	ENST00000469115
ENSG00000230101	TUBB3P2	Promoter	ENST00000480063
ENSG00000232053	AC009784.3	Promoter	ENST00000437569
ENSG00000231244	PSMC1P3	Promoter	ENST00000453822
ENSG00000181072	CHRM2	Promoter	ENST00000445907	cholinergic receptor, muscarinic 2 [Source:HGNC Symbol;Acc:1951]
ENSG00000224469	AC009517.2	Promoter	ENST00000454750
ENSG00000231114	AC078842.4	Promoter	ENST00000448365
ENSG00000157680	DGKI	Promoter	ENST00000494390
ENSG00000230383	AC009245.3	Promoter	ENST00000456481
ENSG00000122787	AKR1D1	Promoter	ENST00000468877
ENSG00000213237	AC008155.1	Promoter	ENST00000421078
ENSG00000105929	ATP6V0A4	Promoter	ENST00000478480
ENSG00000228360	RP11-365F18.1	Promoter	ENST00000451614
ENSG00000146963	C7orf55-LUC7L2	Promoter	ENST00000482860
ENSG00000064393	HIPK2	Promoter	ENST00000406875	homeodomain interacting protein kinase 2 [Source:HGNC Symbol;Acc:14402]
ENSG00000059378	PARP12	Promoter	ENST00000470515
ENSG00000260231	RP4-659J6.2	Promoter	ENST00000566699
ENSG00000242703	CCT4P1	Promoter	ENST00000475327
ENSG00000006530	AGK	Promoter	ENST00000496273
ENSG00000214102	WEE2	Promoter	ENST00000493845	WEE1 homolog 2 (S. pombe) [Source:HGNC Symbol;Acc:19684]
ENSG00000127364	TAS2R4	Promoter	ENST00000247881	taste receptor, type 2, member 4 [Source:HGNC Symbol;Acc:14911]
ENSG00000211745	TRBV4-2	Promoter	ENST00000390392	T cell receptor beta variable 4-2 [Source:HGNC Symbol;Acc:12216]
ENSG00000251578	TRBV21-1	Promoter	ENST00000453262
ENSG00000239992	TRBVA	Promoter	ENST00000498804
ENSG00000188037	CLCN1	Promoter	ENST00000343257	chloride channel, voltage-sensitive 1 [Source:HGNC Symbol;Acc:2019]
ENSG00000243583	RP4-669B10.3	Promoter	ENST00000470988
ENSG00000239967	OR2A41P	Promoter	ENST00000473586
ENSG00000239981	OR2A15P	Promoter	ENST00000463814
ENSG00000213214	ARHGEF35	Promoter	ENST00000378115	Rho guanine nucleotide exchange factor (GEF) 35 [Source:HGNC Symbol;Acc:33846]
ENSG00000236795	AC006004.1	Promoter	ENST00000434887
ENSG00000251936	RNA5SP249	Promoter	ENST00000516127
ENSG00000213210	AC005229.5	Promoter	ENST00000456995
ENSG00000170260	ZNF212	Promoter	ENST00000481584	zinc finger protein 212 [Source:HGNC Symbol;Acc:13004]
ENSG00000204934	ATP6V0E2-AS1	Promoter	ENST00000488315
ENSG00000241449	RP11-545G3.1	Promoter	ENST00000495144
ENSG00000213205	STRADBP1	Promoter	ENST00000478954
ENSG00000133561	GIMAP6	Promoter	ENST00000328902	GTPase, IMAP family member 6 [Source:HGNC Symbol;Acc:21918]
ENSG00000002726	AOC1	Promoter	ENST00000493429	amine oxidase, copper containing 1 [Source:HGNC Symbol;Acc:80]
ENSG00000164889	SLC4A2	Promoter	ENST00000469467
ENSG00000244151	RP11-148K1.12	Promoter	ENST00000485974
ENSG00000164900	GBX1	Promoter	ENST00000297537	gastrulation brain homeobox 1 [Source:HGNC Symbol;Acc:4185]
ENSG00000187260	WDR86	Promoter	ENST00000334493	WD repeat domain 86 [Source:HGNC Symbol;Acc:28020]
ENSG00000241959	RN7SL76P	Promoter	ENST00000482435
ENSG00000106615	RHEB	Promoter	ENST00000470072
ENSG00000106617	PRKAG2	Promoter	ENST00000478989	protein kinase, AMP-activated, gamma 2 non-catalytic subunit [Source:HGNC Symbol;Acc:9386]
ENSG00000055609	KMT2C	Promoter	ENST00000485655	lysine (K)-specific methyltransferase 2C [Source:HGNC Symbol;Acc:13726]
ENSG00000241735	FABP5P3	Promoter	ENST00000477993
ENSG00000133627	ACTR3B	Promoter	ENST00000479402
ENSG00000201066	RN7SKP280	Promoter	ENST00000364196
ENSG00000225666	AC005534.9	Promoter	ENST00000430825
ENSG00000105993	DNAJB6	Promoter	ENST00000487480
ENSG00000146918	NCAPG2	Promoter	ENST00000432615	non-SMC condensin II complex, subunit G2 [Source:HGNC Symbol;Acc:21904]
ENSG00000106018	VIPR2	Promoter	ENST00000377633	vasoactive intestinal peptide receptor 2 [Source:HGNC Symbol;Acc:12695]
ENSG00000186562	DEFB105A	Promoter	ENST00000334773	defensin, beta 105A [Source:HGNC Symbol;Acc:18087]
ENSG00000173273	TNKS	Promoter	ENST00000519191
ENSG00000254507	RP11-481A20.10	Promoter	ENST00000602581
ENSG00000198791	CNOT7	Promoter	ENST00000519918	CCR4-NOT transcription complex, subunit 7 [Source:HGNC Symbol;Acc:14101]
ENSG00000129422	MTUS1	Promoter	ENST00000522149
ENSG00000078674	PCM1	Promoter	ENST00000519802
ENSG00000270255	RP11-420B22.2	Promoter	ENST00000603110
ENSG00000147408	CSGALNACT1	Promoter	ENST00000518542
ENSG00000147443	DOK2	Promoter	ENST00000276420	docking protein 2, 56kDa [Source:HGNC Symbol;Acc:2991]
ENSG00000248738	RP11-87E22.2	Promoter	ENST00000520914
ENSG00000008853	RHOBTB2	Promoter	ENST00000518534
ENSG00000253616	RP11-875O11.3	Promoter	ENST00000520840
ENSG00000197217	ENTPD4	Promoter	ENST00000356206	ectonucleoside triphosphate diphosphohydrolase 4 [Source:HGNC Symbol;Acc:14573]
ENSG00000221914	PPP2R2A	Promoter	ENST00000518208
ENSG00000157110	RBPMS	Promoter	ENST00000519359	RNA binding protein with multiple splicing [Source:HGNC Symbol;Acc:19097]
ENSG00000253650	SMARCE1P4	Promoter	ENST00000523647
ENSG00000147548	WHSC1L1	Promoter	ENST00000528304
ENSG00000197140	ADAM32	Promoter	ENST00000523400	ADAM metallopeptidase domain 32 [Source:HGNC Symbol;Acc:15479]
ENSG00000254069	RP11-359P18.7	Promoter	ENST00000523451
ENSG00000164808	SPIDR	Promoter	ENST00000522321
ENSG00000169139	UBE2V2	Promoter	ENST00000523111	ubiquitin-conjugating enzyme E2 variant 2 [Source:HGNC Symbol;Acc:12495]
ENSG00000199640	RN7SKP294	Promoter	ENST00000362770
ENSG00000254392	RP11-759A9.2	Promoter	ENST00000523425
ENSG00000201316	SNORA7	Promoter	ENST00000364446
ENSG00000147509	RGS20	Promoter	ENST00000522225	regulator of G-protein signaling 20 [Source:HGNC Symbol;Acc:14600]
ENSG00000253151	RP11-628E19.3	Promoter	ENST00000518261
ENSG00000137574	TGS1	Promoter	ENST00000260129	trimethylguanosine synthase 1 [Source:HGNC Symbol;Acc:17843]
ENSG00000253603	CTA-397H3.3	Promoter	ENST00000521403
ENSG00000221093	SNORA3	Promoter	ENST00000408166
ENSG00000181690	PLAG1	Promoter	ENST00000522009
ENSG00000181195	PENK	Promoter	ENST00000517415	proenkephalin [Source:HGNC Symbol;Acc:8831]
ENSG00000222205	RNA5SP266	Promoter	ENST00000410273
ENSG00000243050	RPL30P10	Promoter	ENST00000488148
ENSG00000253821	RP11-246K15.1	Promoter	ENST00000520370
ENSG00000035681	NSMAF	Promoter	ENST00000519858
ENSG00000253260	RP11-379I19.1	Promoter	ENST00000521456
ENSG00000253413	RP11-960H2.2	Promoter	ENST00000522215
ENSG00000178538	CA8	Promoter	ENST00000528666
ENSG00000177182	CLVS1	Promoter	ENST00000524095	clavesin 1 [Source:HGNC Symbol;Acc:23139]
ENSG00000254285	KRT8P3	Promoter	ENST00000519669
ENSG00000137563	GGH	Promoter	ENST00000522852
ENSG00000185728	YTHDF3	Promoter	ENST00000521674
ENSG00000254102	RP11-21C4.1	Promoter	ENST00000520834
ENSG00000066855	MTFR1	Promoter	ENST00000518636
ENSG00000205268	PDE7A	Promoter	ENST00000522220
ENSG00000147573	TRIM55	Promoter	ENST00000517647
ENSG00000169085	C8orf46	Promoter	ENST00000498712
ENSG00000104205	SGK3	Promoter	ENST00000521198	serum/glucocorticoid regulated kinase family, member 3 [Source:HGNC Symbol;Acc:10812]
ENSG00000261787	TCF24	Promoter	ENST00000566129
ENSG00000241961	RP11-7F18.1	Promoter	ENST00000483964
ENSG00000046889	PREX2	Promoter	ENST00000288368	phosphatidylinositol-3,4,5-trisphosphate-dependent Rac exchange factor 2 [Source:HGNC Symbol;Acc:22950]
ENSG00000253479	RP11-744J10.3	Promoter	ENST00000517343
ENSG00000137573	SULF1	Promoter	ENST00000534179	sulfatase 1 [Source:HGNC Symbol;Acc:20391]
ENSG00000261658	RP11-102F4.3	Promoter	ENST00000562490
ENSG00000104321	TRPA1	Promoter	ENST00000262209	transient receptor potential cation channel, subfamily A, member 1 [Source:HGNC Symbol;Acc:497]
ENSG00000253726	RP11-313C15.1	Promoter	ENST00000519427
ENSG00000164764	SBSPON	Promoter	ENST00000297354	somatomedin B and thrombospondin, type 1 domain containing [Source:HGNC Symbol;Acc:30362]
ENSG00000254213	RP11-434I12.5	Promoter	ENST00000521579
ENSG00000254105	VENTXP6	Promoter	ENST00000521543
ENSG00000254538	RP11-463D19.1	Promoter	ENST00000534723
ENSG00000040341	STAU2	Promoter	ENST00000522695	staufen double-stranded RNA binding protein 2 [Source:HGNC Symbol;Acc:11371]
ENSG00000104343	UBE2W	Promoter	ENST00000523278	ubiquitin-conjugating enzyme E2W (putative) [Source:HGNC Symbol;Acc:25616]
ENSG00000175606	TMEM70	Promoter	ENST00000520167
ENSG00000137558	PI15	Promoter	ENST00000260113	peptidase inhibitor 15 [Source:HGNC Symbol;Acc:8946]
ENSG00000253712	RP11-697M17.2	Promoter	ENST00000467082
ENSG00000253416	RP11-48D4.2	Promoter	ENST00000519660
ENSG00000254001	RP11-91P17.1	Promoter	ENST00000521879
ENSG00000252935	RNU6-1220P	Promoter	ENST00000517126
ENSG00000240540	RPL3P9	Promoter	ENST00000463217
ENSG00000104435	STMN2	Promoter	ENST00000220876	stathmin-like 2 [Source:HGNC Symbol;Acc:10577]
ENSG00000272138	RP11-27N21.3	Promoter	ENST00000607172
ENSG00000213791	RP11-941H19.2	Promoter	ENST00000472088
ENSG00000188856	RPSAP47	Promoter	ENST00000479228
ENSG00000076641	PAG1	Promoter	ENST00000523463
ENSG00000205186	FABP9	Promoter	ENST00000379071	fatty acid binding protein 9, testis [Source:HGNC Symbol;Acc:3563]
ENSG00000170323	FABP4	Promoter	ENST00000256104	fatty acid binding protein 4, adipocyte [Source:HGNC Symbol;Acc:3559]
ENSG00000254151	NIPA2P4	Promoter	ENST00000523928
ENSG00000251521	IMPA1P	Promoter	ENST00000510718
ENSG00000133731	IMPA1	Promoter	ENST00000520065
ENSG00000104497	SNX16	Promoter	ENST00000521810	sorting nexin 16 [Source:HGNC Symbol;Acc:14980]
ENSG00000254123	RP11-99H20.1	Promoter	ENST00000520155
ENSG00000206228	HNRNPA1P4	Promoter	ENST00000509706
ENSG00000253581	CTD-2272D18.2	Promoter	ENST00000518550
ENSG00000184672	RALYL	Promoter	ENST00000522613	RALY RNA binding protein-like [Source:HGNC Symbol;Acc:27036]
ENSG00000221185	AC103816.1	Promoter	ENST00000408258
ENSG00000253680	RP11-59O2.1	Promoter	ENST00000521474
ENSG00000253154	CTA-392E5.1	Promoter	ENST00000518266
ENSG00000227753	RP11-216N21.1	Promoter	ENST00000493084
ENSG00000147614	ATP6V0D2	Promoter	ENST00000523635	ATPase, H+ transporting, lysosomal 38kDa, V0 subunit d2 [Source:HGNC Symbol;Acc:18266]
ENSG00000147613	PSKH2	Promoter	ENST00000523010
ENSG00000253675	CTD-3118D11.2	Promoter	ENST00000522679
ENSG00000123124	WWP1	Promoter	ENST00000524036
ENSG00000205333	GOLGA2P1	Promoter	ENST00000512938
ENSG00000253568	RP11-386D6.3	Promoter	ENST00000519251
ENSG00000176571	CNBD1	Promoter	ENST00000523299	cyclic nucleotide binding domain containing 1 [Source:HGNC Symbol;Acc:26663]
ENSG00000253171	CTB-118P15.2	Promoter	ENST00000518129
ENSG00000253553	RP11-586K2.1	Promoter	ENST00000520312
[truncated: 2,050 more rows]

## Sheet: Snail
Gene		Genome Region	Transcripts
ENSG00000130762	ARHGEF16	Promoter	ENST00000485984	Rho guanine nucleotide exchange factor (GEF) 16
ENSG00000227372	TP73-AS1	Promoter	ENST00000423764	TP73 antisense RNA 1
ENSG00000260972	RP1-58B11.1	Promoter	ENST00000564261
ENSG00000131697	NPHP4	Promoter	ENST00000470763	nephronophthisis 4
ENSG00000229305	RP11-431K24.2	Promoter	ENST00000453364
ENSG00000229716	RP11-185B14.1	Promoter	ENST00000436229	ribosomal protein L23a pseudogene 19
ENSG00000238249	HMGN2P17	Promoter	ENST00000425872	high mobility group nucleosomal binding domain 2 pseudogene 17
ENSG00000178585	CTNNBIP1	Promoter	ENST00000377258	catenin, beta interacting protein 1
ENSG00000224340	RP11-496H15.2	Promoter	ENST00000456484
ENSG00000243267	RN7SL614P	Promoter	ENST00000461850	RNA, 7SL, cytoplasmic 614, pseudogene
ENSG00000130940	CASZ1	Promoter	ENST00000447850	castor zinc finger 1
ENSG00000199347	RNU5E-1	Promoter	ENST00000362477	RNA, U5E small nuclear 1
ENSG00000231353	RP11-5P18.3	Promoter	ENST00000424379
ENSG00000184908	CLCNKB	Promoter	ENST00000375679	chloride channel, voltage-sensitive Kb
ENSG00000271732	RP5-1182A14.5	Promoter	ENST00000607700
ENSG00000236698	EIF1AXP1	Promoter	ENST00000419267	eukaryotic translation initiation factor 1A, X-linked pseudogene 1
ENSG00000235241	RP11-108M9.5	Promoter	ENST00000453917
ENSG00000058453	CROCC	Promoter	ENST00000375541	ciliary rootlet coiled-coil, rootletin
ENSG00000058453	ARHGEF10L	Promoter	ENST00000467715	Rho guanine nucleotide exchange factor (GEF) 10-like
ENSG00000074964	IFFO2	Promoter	ENST00000375415	intermediate filament family orphan 2
ENSG00000169991	UBR4	Promoter	ENST00000355609	ubiquitin protein ligase E3 component n-recognin 4
ENSG00000127481	EMC1	Promoter	ENST00000375224	ER membrane protein complex subunit 1
ENSG00000127481	snoU13	Promoter	ENST00000475973	Small nucleolar RNA U13
ENSG00000127463	PINK1-AS	Promoter	ENST00000494770	PINK1 antisense RNA
ENSG00000239027	RP5-930J4.4	Promoter	ENST00000458906
ENSG00000117242	HP1BP3	Promoter	ENST00000451424	heterochromatin protein 1, binding protein 3
ENSG00000203394	EIF4G3	Promoter	ENST00000413451	eukaryotic translation initiation factor 4 gamma, 3
ENSG00000127483	HSPE1P27	Promoter	ENST00000419948	heat shock 10kDa protein 1 pseudogene 27
ENSG00000127483	USP48	Promoter	ENST00000437575	ubiquitin specific peptidase 48
ENSG00000075151	RNU6-776P	Promoter	ENST00000536266	RNA, U6 small nuclear 776, pseudogene
ENSG00000235112	RP1-224A6.3	Promoter	ENST00000430808
ENSG00000090686	RP1-224A6.8	Promoter	ENST00000487880
ENSG00000201273	ZBTB40	Promoter	ENST00000364403	zinc finger and BTB domain containing 40
ENSG00000228397	MIR4253	Promoter	ENST00000455966	microRNA 4253
ENSG00000271428	RP5-1057J7.1	Promoter	ENST00000604049
ENSG00000184677	RP4-654C18.1	Promoter	ENST00000404138
ENSG00000264014	ASAP3	Promoter	ENST00000581187	ArfGAP with SH3 domain, ankyrin repeat and PH domain 3
ENSG00000215381	PITHD1	Promoter	ENST00000442089	PITH (C-terminal proteasome-interacting domain of thioredoxin-like) domain containing 1
ENSG00000232482	RP11-4M23.4	Promoter	ENST00000445848
ENSG00000088280	SRSF10	Promoter	ENST00000475814	serine/arginine-rich splicing factor 10
ENSG00000088280	SRRM1	Promoter	ENST00000449467	serine/arginine repetitive matrix 1
ENSG00000088280	TMEM50A	Promoter	ENST00000449467	transmembrane protein 50A
ENSG00000057757	MAN1C1	Promoter	ENST00000246151	mannosidase, alpha, class 1C, member 1
ENSG00000230228	RP1-125I3.2	Promoter	ENST00000421430
ENSG00000188529	Y_RNA	Promoter	ENST00000469303	Y RNA
ENSG00000133226	STMN1	Promoter	ENST00000470243	stathmin 1
ENSG00000183726	ZDHHC18	Promoter	ENST00000487234	zinc finger, DHHC-type containing 18
ENSG00000238889	SFN	Promoter	ENST00000459565	stratifin
ENSG00000117643	NUDC	Promoter	ENST00000374332	nudC nuclear distribution protein
ENSG00000117643	OSTCP2	Promoter	ENST00000496532	oligosaccharyltransferase complex subunit pseudogene 2
ENSG00000236528	SLC9A1	Promoter	ENST00000455431	solute carrier family 9, subfamily A (NHE1, cation proton antiporter 1), member 1
ENSG00000207302	SNRPEP7	Promoter	ENST00000384572	small nuclear ribonucleoprotein polypeptide E pseudogene 7
ENSG00000117632	TMEM222	Promoter	ENST00000357865	transmembrane protein 222
ENSG00000204160	RNU6-424P	Promoter	ENST00000374142	RNA, U6 small nuclear 424, pseudogene
ENSG00000175793	RNU6-1245P	Promoter	ENST00000339276	RNA, U6 small nuclear 1245, pseudogene
ENSG00000090273	THEMIS2	Promoter	ENST00000484772	thymocyte selection associated family member 2
ENSG00000225294	PHACTR4	Promoter	ENST00000437956	phosphatase and actin regulator 4
ENSG00000090020	TRNAU1AP	Promoter	ENST00000263980	tRNA selenocysteine 1 associated protein 1
ENSG00000225990	RP11-442N24__B.1	Promoter	ENST00000438350
ENSG00000186501	EPB41	Promoter	ENST00000374076	erythrocyte membrane protein band 4.1 (elliptocytosis 1, RH-linked)
ENSG00000207095	MECR	Promoter	ENST00000384367	mitochondrial trans-2-enoyl-CoA reductase
ENSG00000223062	RP1-65J11.5	Promoter	ENST00000411130
ENSG00000130775	PUM1	Promoter	ENST00000492877	pumilio RNA-binding family member 1
ENSG00000204138	RP11-266K22.2	Promoter	ENST00000373839
ENSG00000238821	RP11-439L8.4	Promoter	ENST00000459072	long intergenic non-protein coding RNA 1226
ENSG00000180098	COL16A1	Promoter	ENST00000497790	collagen, type XVI, alpha 1
ENSG00000229388	BAI2	Promoter	ENST00000420776	brain-specific angiogenesis inhibitor 2
ENSG00000159023	RP11-84A19.4	Promoter	ENST00000488277
ENSG00000116353	RP4-534N18.2	Promoter	ENST00000478505
ENSG00000235143	S100PBP	Promoter	ENST00000431202	S100P binding protein
ENSG00000134644	TMEM54	Promoter	ENST00000526128	transmembrane protein 54
ENSG00000229044	A3GALT2	Promoter	ENST00000430143	alpha 1,3-galactosyltransferase 2
ENSG00000223907	RP4-580O19.2	Promoter	ENST00000412068
ENSG00000084636	SMIM12	Promoter	ENST00000479100	small integral membrane protein 12
ENSG00000121753	RP11-248I9.2	Promoter	ENST00000530134	ribosomal protein L12 pseudogene 45
ENSG00000269967	SNORA62	Promoter	ENST00000602889	Small nucleolar RNA SNORA62/SNORA6 family
ENSG00000228634	ZMYM4	Promoter	ENST00000447478	zinc finger, MYM-type 4
ENSG00000116497	C1orf216	Promoter	ENST00000530710	chromosome 1 open reading frame 216
ENSG00000121900	AGO3	Promoter	ENST00000475208	argonaute RISC catalytic component 3
ENSG00000184389	RP4-665N4.4	Promoter	ENST00000442999
ENSG00000235907	TEKT2	Promoter	ENST00000424879	tektin 2 (testicular)
ENSG00000163866	THRAP3	Promoter	ENST00000521580	thyroid hormone receptor associated protein 3
ENSG00000233940	LSM10	Promoter	ENST00000428087	LSM10, U7 small nuclear RNA associated
ENSG00000201542	OSCP1	Promoter	ENST00000364672	organic solute carrier partner 1
ENSG00000146463	CSF3R	Promoter	ENST00000470175	colony stimulating factor 3 receptor (granulocyte)
ENSG00000142686	GNL2	Promoter	ENST00000503824	guanine nucleotide binding protein-like 2 (nucleolar)
ENSG00000126070	C1orf109	Promoter	ENST00000471099	chromosome 1 open reading frame 109
ENSG00000232862	ACTN4P2	Promoter	ENST00000602765	actinin, alpha 4 pseudogene 2
ENSG00000092850	UTP11L	Promoter	ENST00000473120	UTP11-like, U3 small nucleolar ribonucleoprotein, (yeast)
ENSG00000054118	MACF1	Promoter	ENST00000466743	microtubule-actin crosslinking factor 1
ENSG00000181817	BMP8A	Promoter	ENST00000476041	bone morphogenetic protein 8a
ENSG00000116885	SNORA55	Promoter	ENST00000495222	small nucleolar RNA, H/ACA box 55
ENSG00000119535	PABPC4	Promoter	ENST00000526980	poly(A) binding protein, cytoplasmic 4 (inducible form)
ENSG00000134697	MFSD2A	Promoter	ENST00000462812	major facilitator superfamily domain containing 2A
ENSG00000116922	SMAP2	Promoter	ENST00000358011	small ArfGAP2
ENSG00000214141	ZNF684	Promoter	ENST00000473049	zinc finger protein 684
ENSG00000183520	RP1-63P18.2	Promoter	ENST00000488453
ENSG00000127603	NFYC	Promoter	ENST00000564288	nuclear transcription factor Y, gamma
ENSG00000127603	KCNQ4	Promoter	ENST00000476350	potassium voltage-gated channel, KQT-like subfamily, member 4
ENSG00000127603	RP11-223A3.1	Promoter	ENST00000462103
ENSG00000183682	CCDC30	Promoter	ENST00000331593	coiled-coil domain containing 30
ENSG00000201457	PPIH	Promoter	ENST00000364587	peptidylprolyl isomerase H (cyclophilin H)
ENSG00000090621	LEPRE1	Promoter	ENST00000492519	leucine proline-enriched proteoglycan (leprecan) 1
ENSG00000168389	ZNF691	Promoter	ENST00000491515	zinc finger protein 691
ENSG00000084070	PTPRF	Promoter	ENST00000487871	protein tyrosine phosphatase, receptor type, F
ENSG00000117010	KDM4A-AS1	Promoter	ENST00000372699	KDM4A antisense RNA 1
ENSG00000236505	SHMT1P1	Promoter	ENST00000414105	serine hydroxymethyltransferase 1 (soluble) pseudogene 1
ENSG00000066136	ST3GAL3	Promoter	ENST00000467203	ST3 beta-galactoside alpha-2,3-sialyltransferase 3
ENSG00000066136	ATP6V0B	Promoter	ENST00000483091	ATPase, H+ transporting, lysosomal 21kDa, V0 subunit b
ENSG00000117013	RP11-570P14.1	Promoter	ENST00000443478
ENSG00000227527	ERI3	Promoter	ENST00000436207	ERI1 exoribonuclease family member 3
ENSG00000186409	RNU6-369P	Promoter	ENST00000462063	RNA, U6 small nuclear 369, pseudogene
ENSG00000186409	RNU5D-1	Promoter	ENST00000390640	RNA, U5D small nuclear 1
ENSG00000171960	KIF2C	Promoter	ENST00000461351	kinesin family member 2C
ENSG00000171960	SNORD46	Promoter	ENST00000461351	small nucleolar RNA, C/D box 46
ENSG00000117385	PLK3	Promoter	ENST00000481465	polo-like kinase 3
ENSG00000164011	BTBD19	Promoter	ENST00000372508	BTB (POZ) domain containing 19
ENSG00000142949	RP11-767N6.2	Promoter	ENST00000372405
ENSG00000236200	RP11-630I5.1	Promoter	ENST00000439057
ENSG00000224751	MAST2	Promoter	ENST00000419974	microtubule associated serine/threonine kinase 2
ENSG00000126091	PIK3R3	Promoter	ENST00000495482	phosphoinositide-3-kinase, regulatory subunit 3 (gamma)
ENSG00000117410	RP5-1109J22.1	Promoter	ENST00000472505	fatty acid amide hydrolase pseudogene 1
ENSG00000233514	CYP4A11	Promoter	ENST00000402743	cytochrome P450, family 4, subfamily A, polypeptide 11
ENSG00000117419	STIL	Promoter	ENST00000372259	SCL/TAL1 interrupting locus
ENSG00000199385	RP11-511I2.2	Promoter	ENST00000362515	long intergenic non-protein coding RNA 1389
ENSG00000199385	AL645730.2	Promoter	ENST00000362515
ENSG00000200169	FCF1P6	Promoter	ENST00000363299	FCF1 pseudogene 6
ENSG00000142945	FAF1	Promoter	ENST00000423289	Fas (TNFRSF6) associated factor 1
ENSG00000200913	RP11-275F13.3	Promoter	ENST00000364043
ENSG00000173846	RNU6-1281P	Promoter	ENST00000465443	RNA, U6 small nuclear 1281, pseudogene
ENSG00000222009	OSBPL9	Promoter	ENST00000464114	oxysterol binding protein-like 9
ENSG00000234329	RP4-657D16.6	Promoter	ENST00000437848
ENSG00000236111	MIR761	Promoter	ENST00000399997	microRNA 761
ENSG00000086015	NRD1	Promoter	ENST00000488619	nardilysin (N-arginine dibasic convertase)
ENSG00000086015	RNA5SP48	Promoter	ENST00000492813	RNA, 5S ribosomal pseudogene 48
ENSG00000117461	CC2D1B	Promoter	ENST00000540385	coiled-coil and C2 domain containing 1B
ENSG00000232022	NDUFS5P3	Promoter	ENST00000446499	NADH dehydrogenase (ubiquinone) Fe-S protein 5, 15kDa (NADH-coenzyme Q reductase) pseudogene 3
ENSG00000187048	ZYG11B	Promoter	ENST00000496519	zyg-11 family member B, cell cycle regulator
ENSG00000123473	RNU6-969P	Promoter	ENST00000337817	RNA, U6 small nuclear 969, pseudogene
ENSG00000225762	MIR1273F	Promoter	ENST00000420876	microRNA 1273f
ENSG00000227839	SCP2	Promoter	ENST00000448346	sterol carrier protein 2
ENSG00000225671	RP11-117D22.1	Promoter	ENST00000456841
ENSG00000185104	SLC25A3P1	Promoter	ENST00000494400	solute carrier family 25 (mitochondrial carrier; phosphate carrier), member 3 pseudogene 1
ENSG00000232027	DMRTB1	Promoter	ENST00000422197	DMRT-like family B with proline-rich C-terminal, 1
ENSG00000252032	SNORA58	Promoter	ENST00000516223	Small nucleolar RNA SNORA58
ENSG00000117859	DIO1	Promoter	ENST00000530544	deiodinase, iodothyronine, type I
ENSG00000117859	RP4-758J24.5	Promoter	ENST00000528603
ENSG00000272175	MRPL37	Promoter	ENST00000607338	mitochondrial ribosomal protein L37
ENSG00000272175	FAM151A	Promoter	ENST00000607338	family with sequence similarity 151, member A
ENSG00000212076	TTC4	Promoter	ENST00000390787	tetratricopeptide repeat domain 4
ENSG00000078618	RP11-101C11.1	Promoter	ENST00000475715
ENSG00000200839	RP4-633H17.2	Promoter	ENST00000363969
ENSG00000154222	RP11-377K22.2	Promoter	ENST00000460261
ENSG00000233664	C1orf168	Promoter	ENST00000450668	chromosome 1 open reading frame 168
ENSG00000162378	C8A	Promoter	ENST00000443756	complement component 8, alpha polypeptide
ENSG00000162378	DAB1	Promoter	ENST00000294353	Dab, reelin signal transducer, homolog 1 (Drosophila)
ENSG00000206627	RP11-414C16.1	Promoter	ENST00000383900
ENSG00000264834	MYSM1	Promoter	ENST00000580581	Myb-like, SWIRM and MPN domains 1
ENSG00000116171	PHBP3	Promoter	ENST00000473584	prohibitin pseudogene 3
ENSG00000226938	HOOK1	Promoter	ENST00000429099	hook microtubule-tethering protein 1
ENSG00000236253	RN7SL180P	Promoter	ENST00000569142	RNA, 7SL, cytoplasmic 180, pseudogene
ENSG00000143006	KANK4	Promoter	ENST00000371445	KN motif and ankyrin repeat domains 4
ENSG00000201003	RP4-771M4.3	Promoter	ENST00000364133
ENSG00000211452	RP11-5P4.3	Promoter	ENST00000529589
ENSG00000272091	AL138935.1	Promoter	ENST00000606641	ribosomal protein SA pseudogene 65
ENSG00000116221	ALG6	Promoter	ENST00000487096	ALG6, alpha-1,3-glucosyltransferase
ENSG00000162391	EFCAB7	Promoter	ENST00000302250	EF-hand calcium binding domain 7
ENSG00000243725	ROR1	Promoter	ENST00000486091	receptor tyrosine kinase-like orphan receptor 1
ENSG00000231090	CACHD1	Promoter	ENST00000451250	cache domain containing 1
ENSG00000232198	RAVER2	Promoter	ENST00000421994	ribonucleoprotein, PTB-binding 2
ENSG00000225475	DNAJC6	Promoter	ENST00000442812	DnaJ (Hsp40) homolog, subfamily C, member 6
ENSG00000187889	RNU2-15P	Promoter	ENST00000497991	RNA, U2 small nuclear 15, pseudogene
ENSG00000157131	LEPR	Promoter	ENST00000361249	leptin receptor
ENSG00000173406	PDE4B	Promoter	ENST00000489267	phosphodiesterase 4B, cAMP-specific
ENSG00000233216	SGIP1	Promoter	ENST00000394974	SH3-domain GRB2-like (endophilin) interacting protein 1
ENSG00000162601	AL139147.1	Promoter	ENST00000401044	Uncharacterized protein
ENSG00000162601	TCTEX1D1	Promoter	ENST00000401044	Tctex1 domain containing 1
ENSG00000228121	C1orf141	Promoter	ENST00000412562	chromosome 1 open reading frame 141
ENSG00000134709	RNU6-586P	Promoter	ENST00000466803	RNA, U6 small nuclear 586, pseudogene
ENSG00000134709	RN7SL392P	Promoter	ENST00000466803	RNA, 7SL, cytoplasmic 392, pseudogene
ENSG00000242860	TXNP2	Promoter	ENST00000466769	thioredoxin pseudogene 2
ENSG00000200174	LRRC7	Promoter	ENST00000363304	leucine rich repeat containing 7
ENSG00000132854	SRSF11	Promoter	ENST00000371153	serine/arginine-rich splicing factor 11
ENSG00000234318	RP11-42O15.3	Promoter	ENST00000450811
ENSG00000229225	RP3-333A15.2	Promoter	ENST00000427547
ENSG00000223683	ZRANB2-AS2	Promoter	ENST00000429660	ZRANB2 antisense RNA 2 (head to head)
ENSG00000088035	NEGR1-IT1	Promoter	ENST00000494765	NEGR1 intronic transcript 1 (non-protein coding)
ENSG00000203965	GDI2P2	Promoter	ENST00000480886	GDP dissociation inhibitor 2 pseudogene 2
ENSG00000185483	RP4-598G3.1	Promoter	ENST00000371080	long intergenic non-protein coding RNA 1360
ENSG00000185483	RP11-93N20.1	Promoter	ENST00000545203
ENSG00000158966	RP11-87O11.1	Promoter	ENST00000486580
ENSG00000162437	RNU6-503P	Promoter	ENST00000294428	RNA, U6 small nuclear 503, pseudogene
ENSG00000116675	RP4-595K12.1	Promoter	ENST00000498720
ENSG00000222624	ST6GALNAC3	Promoter	ENST00000410692	ST6 (alpha-N-acetyl-neuraminyl-2,3-beta-galactosyl-1,3)-N-acetylgalactosaminide alpha-2,6-sialyltransferase 3
ENSG00000116678	RP4-706A16.3	Promoter	ENST00000471762
ENSG00000184588	AK5	Promoter	ENST00000528771	adenylate kinase 5
ENSG00000184588	AC095030.1	Promoter	ENST00000524999
ENSG00000118473	ZZZ3	Promoter	ENST00000480548	zinc finger, ZZ-type containing 3
ENSG00000248458	FUBP1	Promoter	ENST00000502413	far upstream element (FUSE) binding protein 1
ENSG00000152760	RNFT1P2	Promoter	ENST00000491611	ring finger protein, transmembrane 1 pseudogene 2
ENSG00000203963	ELTD1	Promoter	ENST00000603691	EGF, latrophilin and seven transmembrane domain containing 1
ENSG00000253074	RP5-837I24.1	Promoter	ENST00000517265
ENSG00000242482	LPHN2	Promoter	ENST00000473024	latrophilin 2
ENSG00000225167	RP4-552O12.1	Promoter	ENST00000443918
ENSG00000033122	SAMD13	Promoter	ENST00000609072	sterile alpha motif domain containing 13
ENSG00000116754	SPATA1	Promoter	ENST00000370949	spermatogenesis associated 1
ENSG00000116754	SSX2IP	Promoter	ENST00000460795	synovial sarcoma, X breakpoint 2 interacting protein
ENSG00000271992	RP11-131L23.2	Promoter	ENST00000607679
ENSG00000269933	DDAH1	Promoter	ENST00000602605	dimethylarginine dimethylaminohydrolase 1
ENSG00000229956	COL24A1	Promoter	ENST00000591654	collagen, type XXIV, alpha 1
ENSG00000228853	CLCA4	Promoter	ENST00000453121	chloride channel accessory 4
ENSG00000233994	LMO4	Promoter	ENST00000445131	LIM domain only 4
ENSG00000233973	RP11-76N22.2	Promoter	ENST00000440762	PKN2 antisense RNA 1
ENSG00000229943	GBP3	Promoter	ENST00000438619	guanylate binding protein 3
ENSG00000224493	GBP1	Promoter	ENST00000440382	guanylate binding protein 1, interferon-inducible
ENSG00000252338	ZNF644	Promoter	ENST00000516529	zinc finger protein 644
ENSG00000213579	CDC7	Promoter	ENST00000413677	cell division cycle 7
ENSG00000184005	TGFBR3	Promoter	ENST00000328299	transforming growth factor, beta receptor III
ENSG00000226084	BRDT	Promoter	ENST00000535687	bromodomain, testis-specific
ENSG00000154027	KIAA1107	Promoter	ENST00000465146	KIAA1107
ENSG00000221664	GLMN	Promoter	ENST00000408737	glomulin, FKBP associated protein
ENSG00000154027	RP4-593M8.1	Promoter	ENST00000466393
ENSG00000036549	EVI5	Promoter	ENST00000481346	ecotropic viral integration site 5
ENSG00000162613	MTF2	Promoter	ENST00000483894	metal response element binding transcription factor 2
ENSG00000233333	TMED5	Promoter	ENST00000443064	transmembrane emp24 protein transport domain containing 5
ENSG00000162618	CCDC18	Promoter	ENST00000370742	coiled-coil domain containing 18
ENSG00000227288	RP4-612C19.1	Promoter	ENST00000448213
ENSG00000117114	RP4-717I23.3	Promoter	ENST00000449420	CCDC18 antisense RNA 1
ENSG00000229486	RP4-717I23.2	Promoter	ENST00000421341
ENSG00000203943	DR1	Promoter	ENST00000394834	down-regulator of transcription 1, TBP-binding (negative cofactor 2)
ENSG00000122432	FNBP1L	Promoter	ENST00000485121	formin binding protein 1-like
ENSG00000122432	BCAR3	Promoter	ENST00000473108	breast cancer anti-estrogen resistance 3
ENSG00000122432	DNTTIP2	Promoter	ENST00000460286	deoxynucleotidyltransferase, terminal, interacting protein 2
ENSG00000117155	RP5-837O21.2	Promoter	ENST00000459708
ENSG00000273264	ABCA4	Promoter	ENST00000610230	ATP-binding cassette, sub-family A (ABC1), member 4
ENSG00000153904	RP11-78O9.1	Promoter	ENST00000472448
ENSG00000171502	RN7SL440P	Promoter	ENST00000473734	RNA, 7SL, cytoplasmic 440, pseudogene
ENSG00000171502	ARHGAP29	Promoter	ENST00000473734	Rho GTPase activating protein 29
ENSG00000016602	RP11-148B18.1	Promoter	ENST00000370563
ENSG00000143013	ABCD3	Promoter	ENST00000370544	ATP-binding cassette, sub-family D (ALD), member 3
ENSG00000237505	F3	Promoter	ENST00000425750	coagulation factor III (thromboplastin, tissue factor)
ENSG00000117226	TMEM56	Promoter	ENST00000493594	transmembrane protein 56
ENSG00000117228	RWDD3	Promoter	ENST00000495131	RWD domain containing 3
ENSG00000122482	RP11-57H12.5	Promoter	ENST00000474405
ENSG00000206817	RP4-586O15.1	Promoter	ENST00000384090
ENSG00000097046	RP5-898J17.1	Promoter	ENST00000430031
ENSG00000069702	RPL7P9	Promoter	ENST00000470600	ribosomal protein L7 pseudogene 9
ENSG00000069702	DPYD	Promoter	ENST00000468996	dihydropyrimidine dehydrogenase
ENSG00000137948	RP11-272L13.4	Promoter	ENST00000362005
ENSG00000069712	MIR137HG	Promoter	ENST00000409154	MIR137 host gene (non-protein coding)
ENSG00000174842	LPPR4	Promoter	ENST00000471465	Lipid phosphate phosphatase-related protein type 4
ENSG00000223787	RP4-735N21.1	Promoter	ENST00000413730
ENSG00000067208	PALMD	Promoter	ENST00000370331	palmdelphin
ENSG00000143033	FRRS1	Promoter	ENST00000467953	ferric-chelate reductase 1
ENSG00000143033	RNU4-75P	Promoter	ENST00000487263	RNA, U4 small nuclear 75, pseudogene
ENSG00000143033	AL451051.1	Promoter	ENST00000489480
ENSG00000117500	AGL	Promoter	ENST00000483033	amylo-alpha-1, 6-glucosidase, 4-alpha-glucanotransferase
ENSG00000122483	RNU6-750P	Promoter	ENST00000343253	RNA, U6 small nuclear 750, pseudogene
ENSG00000237003	SLC35A3	Promoter	ENST00000413542	solute carrier family 35 (UDP-N-acetylglucosamine (UDP-GlcNAc) transporter), member A3
ENSG00000122483	RNU6-1318P	Promoter	ENST00000455267	RNA, U6 small nuclear 1318, pseudogene
ENSG00000122483	RP4-714D9.5	Promoter	ENST00000421014
ENSG00000223745	HIAT1	Promoter	ENST00000602488	hippocampus abundant transcript 1
ENSG00000229567	TRMT13	Promoter	ENST00000423010	tRNA methyltransferase 13 homolog (S. cerevisiae)
ENSG00000223745	LRRC39	Promoter	ENST00000457025	leucine rich repeat containing 39
ENSG00000117505	RP11-305E17.7	Promoter	ENST00000481583	ribosomal protein L23a pseudogene 90
ENSG00000137942	CDC14A	Promoter	ENST00000603526	cell division cycle 14A
ENSG00000137936	AC104457.1	Promoter	ENST00000538653
ENSG00000137936	BCAS2P2	Promoter	ENST00000538653	breast carcinoma amplified sequence 2 pseudogene 2
ENSG00000137936	GPR88	Promoter	ENST00000539242	G protein-coupled receptor 88
ENSG00000137936	VCAM1	Promoter	ENST00000479503	vascular cell adhesion molecule 1
ENSG00000067334	SLC30A7	Promoter	ENST00000462746	solute carrier family 30 (zinc transporter), member 7
ENSG00000233129	AC093157.1	Promoter	ENST00000438864	Uncharacterized protein
ENSG00000198691	RP11-421L21.3	Promoter	ENST00000536513
ENSG00000233482	SCARNA16	Promoter	ENST00000439455	Small Cajal body specific RNA 16
ENSG00000233482	S1PR1	Promoter	ENST00000439455	sphingosine-1-phosphate receptor 1
ENSG00000264963	PPIAP7	Promoter	ENST00000577855	peptidylprolyl isomerase A (cyclophilin A) pseudogene 7
ENSG00000137962	RP11-157N3.1	Promoter	ENST00000546444	long intergenic non-protein coding RNA 1307
ENSG00000231363	RNU6-965P	Promoter	ENST00000413103	RNA, U6 small nuclear 965, pseudogene
ENSG00000117528	DNAJA1P5	Promoter	ENST00000394233	DnaJ (Hsp40) homolog, subfamily A, member 1 pseudogene 5
ENSG00000117528	RP11-202K23.1	Promoter	ENST00000484213
ENSG00000117525	COL11A1	Promoter	ENST00000478217	collagen, type XI, alpha 1
ENSG00000152078	RNPC3	Promoter	ENST00000370203	RNA-binding region (RNP1, RRM) containing 3
ENSG00000122481	AMY2B	Promoter	ENST00000460571	amylase, alpha 2B (pancreatic)
ENSG00000228852	RP11-251P6.1	Promoter	ENST00000444665
ENSG00000228504	RP5-947P14.2	Promoter	ENST00000423410
ENSG00000231987	RP5-964H19.2	Promoter	ENST00000435311
ENSG00000137970	GPSM2	Promoter	ENST00000468715	G-protein signaling modulator 2
ENSG00000188641	RP5-1065J22.2	Promoter	ENST00000474241
ENSG00000270911	AHCYL1	Promoter	ENST00000604863	adenosylhomocysteinase-like 1
ENSG00000188641	SLC6A17	Promoter	ENST00000306031	solute carrier family 6 (neutral amino acid transporter), member 17
ENSG00000225206	LAMTOR5-AS1	Promoter	ENST00000424528	LAMTOR5 antisense RNA 1
ENSG00000117600	PROK1	Promoter	ENST00000370184	prokineticin 1
ENSG00000233983	RP11-96K19.5	Promoter	ENST00000432923
ENSG00000099260	CEPT1	Promoter	ENST00000496843	choline/ethanolamine phosphotransferase 1
ENSG00000099260	CHI3L2	Promoter	ENST00000496843	chitinase 3-like 2
ENSG00000156869	RP11-552M11.8	Promoter	ENST00000492943
ENSG00000201491	UBE2FP3	Promoter	ENST00000364621	ubiquitin-conjugating enzyme E2F (putative) pseudogene 3
ENSG00000252226	C1orf162	Promoter	ENST00000516417	chromosome 1 open reading frame 162
ENSG00000162688	LINC01160	Promoter	ENST00000294724	long intergenic non-protein coding RNA 1160
ENSG00000212248	DDX20	Promoter	ENST00000390946	DEAD (Asp-Glu-Ala-Asp) box polypeptide 20
ENSG00000117620	RP5-965F6.2	Promoter	ENST00000370156
ENSG00000202259	RHOC	Promoter	ENST00000365389	ras homolog family member C
ENSG00000261254	SLC16A1	Promoter	ENST00000564623	solute carrier family 16 (monocarboxylate transporter), member 1
ENSG00000156875	LRIG2	Promoter	ENST00000421661	leucine-rich repeats and immunoglobulin-like domains 2
ENSG00000122435	AL512638.1	Promoter	ENST00000370143
ENSG00000122477	SNORA42	Promoter	ENST00000342895	Small nucleolar RNA SNORA42/SNORA80 family
ENSG00000271415	VANGL1	Promoter	ENST00000603820	VANGL planar cell polarity protein 1
ENSG00000271415	RP11-418J17.1	Promoter	ENST00000603820
ENSG00000079335	RPL6P2	Promoter	ENST00000542213	ribosomal protein L6 pseudogene 2
ENSG00000216067	RNU1-75P	Promoter	ENST00000401248	RNA, U1 small nuclear 75, pseudogene
ENSG00000234332	HSD3B2	Promoter	ENST00000425064	hydroxy-delta-5-steroid dehydrogenase, 3 beta- and steroid delta-isomerase 2
ENSG00000079335	RP5-871G17.5	Promoter	ENST00000469387	glyceraldehyde-3-phosphate dehydrogenase pseudogene 74
ENSG00000181656	GAPDHP23	Promoter	ENST00000315033	glyceraldehyde 3 phosphate dehydrogenase pseudogene 23
ENSG00000162692	GAPDHP58	Promoter	ENST00000370119	glyceraldehyde 3 phosphate dehydrogenase pseudogene 58
ENSG00000162695	HSD3B1	Promoter	ENST00000370111	hydroxy-delta-5-steroid dehydrogenase, 3 beta- and steroid delta-isomerase 1
ENSG00000269175	GAPDHP32	Promoter	ENST00000593496	glyceraldehyde 3 phosphate dehydrogenase pseudogene 32
ENSG00000233184	HSD3BP4	Promoter	ENST00000451213	hydroxy-delta-5-steroid dehydrogenase, 3 beta, pseudogene 4
ENSG00000252765	ZNF697	Promoter	ENST00000516956	zinc finger protein 697
ENSG00000238296	PHGDH	Promoter	ENST00000459166	phosphoglycerate dehydrogenase
ENSG00000238296	REG4	Promoter	ENST00000459166	regenerating islet-derived family, member 4
ENSG00000170989	NBPF7	Promoter	ENST00000305352	neuroblastoma breakpoint family, member 7
ENSG00000173810	RP11-344P13.3	Promoter	ENST00000454070
ENSG00000231671	RP11-344P13.4	Promoter	ENST00000454466
ENSG00000252530	EMBP1	Promoter	ENST00000516721	embigin pseudogene 1
ENSG00000162699	RP11-417J8.6	Promoter	ENST00000440278
ENSG00000233359	RP11-423O2.3	Promoter	ENST00000447916
ENSG00000060718	POLR3C	Promoter	ENST00000465209	polymerase (RNA) III (DNA directed) polypeptide C (62kD)
ENSG00000185946	GPR89A	Promoter	ENST00000533834	G protein-coupled receptor 89A
ENSG00000185946	OR13Z1P	Promoter	ENST00000533834	olfactory receptor, family 13, subfamily Z, member 1 pseudogene
ENSG00000240038	RNU1-122P	Promoter	ENST00000435302	RNA, U1 small nuclear 122, pseudogene
ENSG00000230768	RP11-68I18.2	Promoter	ENST00000435253
ENSG00000230932	RNU6-1062P	Promoter	ENST00000415580	RNA, U6 small nuclear 1062, pseudogene
ENSG00000226483	LCE5A	Promoter	ENST00000428364	late cornified envelope 5A
ENSG00000121957	LCE2D	Promoter	ENST00000406462	late cornified envelope 2D
ENSG00000237349	LCE4A	Promoter	ENST00000439282	late cornified envelope 4A
ENSG00000168710	LCE1F	Promoter	ENST00000481423	late cornified envelope 1F
ENSG00000197106	LCE1E	Promoter	ENST00000331565	late cornified envelope 1E
ENSG00000224699	SMCP	Promoter	ENST00000590413	sperm mitochondria-associated cysteine-rich protein
ENSG00000143125	SPRR2E	Promoter	ENST00000271331	small proline-rich protein 2E
ENSG00000273010	LELP1	Promoter	ENST00000609118	late cornified envelope-like proline-rich 1
ENSG00000134255	PRR9	Promoter	ENST00000473474	proline rich 9
ENSG00000064886	AL591704.9	Promoter	ENST00000533831
ENSG00000260948	INTS3	Promoter	ENST00000564771	integrator complex subunit 3
ENSG00000233337	RP11-759F5.1	Promoter	ENST00000436366
ENSG00000143110	DENND4B	Promoter	ENST00000464591	DENN/MADD domain containing 4B
ENSG00000231346	U3	Promoter	ENST00000453988	Small nucleolar RNA U3
ENSG00000064703	UBAP2L	Promoter	ENST00000475700	ubiquitin associated protein 2-like
ENSG00000064703	HAX1	Promoter	ENST00000524894	HCLS1 associated protein X-1
ENSG00000231246	AQP10	Promoter	ENST00000427290	aquaporin 10
ENSG00000238761	ATP8B2	Promoter	ENST00000459350	ATPase, aminophospholipid transporter, class I, type 8B, member 2
ENSG00000155366	TDRD10	Promoter	ENST00000369642	tudor domain containing 10
ENSG00000155380	ADAR	Promoter	ENST00000443580	adenosine deaminase, RNA-specific
ENSG00000198799	AL606500.1	Promoter	ENST00000361127
ENSG00000198799	RP11-307C12.12	Promoter	ENST00000466069
ENSG00000198799	PYGO2	Promoter	ENST00000466069	pygopus family PHD finger 2
ENSG00000265534	SHC1	Promoter	ENST00000579604	SHC (Src homology 2 domain containing) transforming protein 1
ENSG00000207502	FLAD1	Promoter	ENST00000384771	flavin adenine dinucleotide synthetase 1
ENSG00000173218	ADAM15	Promoter	ENST00000355485	ADAM metallopeptidase domain 15
ENSG00000231365	GBAP1	Promoter	ENST00000425884	glucosidase, beta, acid pseudogene 1
ENSG00000227056	MTX1P1	Promoter	ENST00000425480	metaxin 1 pseudogene 1
ENSG00000227056	GBA	Promoter	ENST00000425480	glucosidase, beta, acid
ENSG00000194297	FAM189B	Promoter	ENST00000347264	family with sequence similarity 189, member B
ENSG00000203859	SCAMP3	Promoter	ENST00000543831	secretory carrier membrane protein 3
ENSG00000232780	FDPS	Promoter	ENST00000449411	farnesyl diphosphate synthase
ENSG00000235595	RUSC1	Promoter	ENST00000444823	RUN and SH3 domain containing 1
ENSG00000229570	ASH1L-IT1	Promoter	ENST00000438477	ASH1L intronic transcript 1 (non-protein coding)
ENSG00000203857	YY1AP1	Promoter	ENST00000531340	YY1 associated protein 1
ENSG00000226443	GON4L	Promoter	ENST00000433816	gon-4-like (C. elegans)
ENSG00000203855	KIAA0907	Promoter	ENST00000335580	KIAA0907
ENSG00000143067	SCARNA4	Promoter	ENST00000421812	small Cajal body-specific RNA 4
ENSG00000092621	RAB25	Promoter	ENST00000493622	RAB25, member RAS oncogene family
ENSG00000134193	AL355388.1	Promoter	ENST00000530654
ENSG00000215864	LMNA	Promoter	ENST00000401014	lamin A/C
ENSG00000233432	SEMA4A	Promoter	ENST00000425455	sema domain, immunoglobulin domain (Ig), transmembrane domain (TM) and short cytoplasmic domain, (semaphorin) 4A
ENSG00000233432	TMEM79	Promoter	ENST00000425455	transmembrane protein 79
ENSG00000228826	C1orf61	Promoter	ENST00000437523	chromosome 1 open reading frame 61
ENSG00000231752	IQGAP3	Promoter	ENST00000458200	IQ motif containing GTPase activating protein 3
ENSG00000203849	TTC24	Promoter	ENST00000595144	tetratricopeptide repeat domain 24
ENSG00000230446	HAPLN2	Promoter	ENST00000444462	hyaluronan and proteoglycan link protein 2
ENSG00000186141	BCAN	Promoter	ENST00000489436	brevican
ENSG00000117262	RRNAD1	Promoter	ENST00000478703	ribosomal RNA adenine dimethylase domain containing 1
ENSG00000226653	ARHGEF11	Promoter	ENST00000416141	Rho guanine nucleotide exchange factor (GEF) 11
ENSG00000202408	ETV3L	Promoter	ENST00000365538	ets variant 3-like
ENSG00000212512	FCRL4	Promoter	ENST00000391210	Fc receptor-like 4
ENSG00000233717	RP4-801G22.3	Promoter	ENST00000456396
ENSG00000206635	FCRL2	Promoter	ENST00000383908	Fc receptor-like 2
ENSG00000186207	MRPS21P2	Promoter	ENST00000334269	mitochondrial ribosomal protein S21 pseudogene 2
ENSG00000187223	RP11-404O13.5	Promoter	ENST00000368784
ENSG00000187223	OR10R2	Promoter	ENST00000368784	olfactory receptor, family 10, subfamily R, member 2
ENSG00000187170	OR10Z1	Promoter	ENST00000335535	olfactory receptor, family 10, subfamily Z, member 1
ENSG00000240386	OR6K1P	Promoter	ENST00000334371	olfactory receptor, family 6, subfamily K, member 1 pseudogene
ENSG00000186226	OR6K5P	Promoter	ENST00000368770	olfactory receptor, family 6, subfamily K, member 5 pseudogene
ENSG00000163206	PYHIN1	Promoter	ENST00000368765	pyrin and HIN domain family, member 1
ENSG00000203785	IFI16	Promoter	ENST00000368750	interferon, gamma-inducible protein 16
ENSG00000203784	AL359753.1	Promoter	ENST00000368747
ENSG00000203784	CADM3	Promoter	ENST00000368747	cell adhesion molecule 3
ENSG00000203783	CTA-134P22.2	Promoter	ENST00000368744	CADM3 antisense RNA 1
ENSG00000203781	FCER1A	Promoter	ENST00000432574	Fc fragment of IgE, high affinity I, receptor for; alpha polypeptide
ENSG00000143624	RP11-180D21.3	Promoter	ENST00000368669
ENSG00000236327	OR10AE1P	Promoter	ENST00000441288	olfactory receptor, family 10, subfamily AE, member 1 pseudogene
ENSG00000198837	CRP	Promoter	ENST00000480340	C-reactive protein, pentraxin-related
ENSG00000198837	RP11-190A12.8	Promoter	ENST00000483561
ENSG00000252669	CCDC19	Promoter	ENST00000516860	coiled-coil domain containing 19
ENSG00000143569	AL590560.1	Promoter	ENST00000484696	HCG1995379; Uncharacterized protein
ENSG00000143569	TAGLN2	Promoter	ENST00000484819	transgelin 2
ENSG00000143575	KCNJ10	Promoter	ENST00000328703	potassium inwardly-rectifying channel, subfamily J, member 10
ENSG00000143595	ATP1A2	Promoter	ENST00000355197	ATPase, Na+/K+ transporting, alpha 2 polypeptide
ENSG00000143515	ATP1A4	Promoter	ENST00000505882	ATPase, Na+/K+ transporting, alpha 4 polypeptide
ENSG00000163239	RP11-574F21.2	Promoter	ENST00000368482
ENSG00000163239	PEX19	Promoter	ENST00000468714	peroxisomal biogenesis factor 19
ENSG00000160710	COPA	Promoter	ENST00000492630	coatomer protein complex, subunit alpha
ENSG00000160710	SUMO1P3	Promoter	ENST00000529168	SUMO1 pseudogene 3
ENSG00000268141	NCSTN	Promoter	ENST00000594394	nicastrin
ENSG00000271380	NHLH1	Promoter	ENST00000605085	nescient helix loop helix 1
ENSG00000163348	SLAMF6	Promoter	ENST00000483463	SLAM family member 6
ENSG00000160691	RP11-528G1.2	Promoter	ENST00000444664
ENSG00000160688	CD84	Promoter	ENST00000477609	CD84 molecule
ENSG00000143537	SLAMF7	Promoter	ENST00000473905	SLAM family member 7
ENSG00000160766	LY9	Promoter	ENST00000462587	lymphocyte antigen 9
ENSG00000160766	RP11-312J18.3	Promoter	ENST00000368374
ENSG00000236675	RP11-544M22.1	Promoter	ENST00000440904
ENSG00000177628	F11R	Promoter	ENST00000368373	F11 receptor
ENSG00000160767	TSTD1	Promoter	ENST00000497941	thiosulfate sulfurtransferase (rhodanese)-like domain containing 1
ENSG00000116521	NIT1	Promoter	ENST00000302631	nitrilase 1
ENSG00000160752	NR1I3	Promoter	ENST00000447866	nuclear receptor subfamily 1, group I, member 3
ENSG00000160752	PCP4L1	Promoter	ENST00000490140	Purkinje cell protein 4 like 1
ENSG00000160753	SDHC	Promoter	ENST00000467820	succinate dehydrogenase complex, subunit C, integral membrane protein, 15kDa
ENSG00000227773	RP11-122G18.8	Promoter	ENST00000458371
ENSG00000163374	RRM2P2	Promoter	ENST00000442834	ribonucleotide reductase M2 polypeptide pseudogene 2
ENSG00000116580	HSPA6	Promoter	ENST00000460075	heat shock 70kDa protein 6 (HSP70B&#39;)
ENSG00000132680	FCRLB	Promoter	ENST00000478002	Fc receptor-like B
ENSG00000252808	DUSP12	Promoter	ENST00000516999	dual specificity phosphatase 12
ENSG00000132698	ATF6	Promoter	ENST00000361084	activating transcription factor 6
ENSG00000222611	RP11-456P18.2	Promoter	ENST00000410679
ENSG00000160789	OLFML2B	Promoter	ENST00000515824	olfactomedin-like 2B
ENSG00000196189	MIR556	Promoter	ENST00000484155	microRNA 556
ENSG00000196189	SH2D1B	Promoter	ENST00000484155	SH2 domain containing 1B
ENSG00000163472	SLAMF6P1	Promoter	ENST00000463670	SLAM family member 6 pseudogene 1
ENSG00000125462	UHMK1	Promoter	ENST00000497824	U2AF homology motif (UHM) kinase 1
ENSG00000183856	UAP1	Promoter	ENST00000476565	UDP-N-acteylglucosamine pyrophosphorylase 1
ENSG00000187862	RP11-359K18.4	Promoter	ENST00000368236
ENSG00000132702	DDR2	Promoter	ENST00000494218	discoidin domain receptor tyrosine kinase 2
ENSG00000132692	RN7SL861P	Promoter	ENST00000496038	RNA, 7SL, cytoplasmic 861, pseudogene
ENSG00000143303	RP11-267N12.1	Promoter	ENST00000462397
ENSG00000143303	RGS5	Promoter	ENST00000497515	regulator of G-protein signaling 5
ENSG00000132694	RP11-267N12.3	Promoter	ENST00000461678
ENSG00000253831	NUF2	Promoter	ENST00000454449	NUF2, NDC80 kinetochore complex component
ENSG00000163518	SNORD112	Promoter	ENST00000271532	Small nucleolar RNA SNORD112
ENSG00000233712	RP11-408E1.1	Promoter	ENST00000449287
ENSG00000132704	RNA5SP62	Promoter	ENST00000469986	RNA, 5S ribosomal pseudogene 62
ENSG00000227425	RNA5SP63	Promoter	ENST00000424704	RNA, 5S ribosomal pseudogene 63
ENSG00000176320	RNU5F-6P	Promoter	ENST00000415019	RNA, U5F small nuclear 6, pseudogene
ENSG00000198965	HMGB3P6	Promoter	ENST00000368152	high mobility group box 3 pseudogene 6
ENSG00000198967	PBX1	Promoter	ENST00000361284	pre-B-cell leukemia homeobox 1
ENSG00000231237	RP11-477H21.2	Promoter	ENST00000456766
ENSG00000226949	RP11-506O24.1	Promoter	ENST00000447050
ENSG00000163564	RP11-403P14.1	Promoter	ENST00000458222
ENSG00000163564	LMX1A	Promoter	ENST00000368135	LIM homeobox transcription factor 1, alpha
ENSG00000163565	RP11-280O1.2	Promoter	ENST00000566111
ENSG00000163565	LRRC52	Promoter	ENST00000566111	leucine rich repeat containing 52
ENSG00000163565	RP11-306I1.1	Promoter	ENST00000567661
ENSG00000265589	MGST3	Promoter	ENST00000582922	microsomal glutathione S-transferase 3
ENSG00000162706	UCK2	Promoter	ENST00000368124	uridine-cytidine kinase 2
ENSG00000225670	RP11-7G12.1	Promoter	ENST00000609696
ENSG00000179639	FMO7P	Promoter	ENST00000368115	flavin containing monooxygenase 7 pseudogene
ENSG00000224943	FMO9P	Promoter	ENST00000412932	flavin containing monooxygenase 9 pseudogene
ENSG00000224943	POU2F1	Promoter	ENST00000412932	POU class 2 homeobox 1
ENSG00000271890	CREG1	Promoter	ENST00000606962	cellular repressor of E1A-stimulated genes 1
ENSG00000132693	RCSD1	Promoter	ENST00000255030	RCSD domain containing 1
ENSG00000272668	MPZL1	Promoter	ENST00000608430	myelin protein zero-like 1
ENSG00000213085	TBX19	Promoter	ENST00000368099	T-box 19
ENSG00000269620	RP4-738P11.3	Promoter	ENST00000599780
ENSG00000158710	LINC00626	Promoter	ENST00000368097	long intergenic non-protein coding RNA 626
ENSG00000177807	ATP1B1	Promoter	ENST00000509700	ATPase, Na+/K+ transporting, beta 1 polypeptide
ENSG00000018625	RN7SL333P	Promoter	ENST00000468587	RNA, 7SL, cytoplasmic 333, pseudogene
ENSG00000132681	KIFAP3	Promoter	ENST00000368081	kinesin-associated protein 3
ENSG00000132681	MROH9	Promoter	ENST00000418334	maestro heat-like repeat family member 9
ENSG00000228606	RPL4P3	Promoter	ENST00000442130	ribosomal protein L4 pseudogene 3
ENSG00000162735	AIMP1P2	Promoter	ENST00000532516	aminoacyl tRNA synthetase complex-interacting multifunctional protein 1 pseudogene 2
ENSG00000122218	RNA5SP68	Promoter	ENST00000481522	RNA, 5S ribosomal pseudogene 68
ENSG00000122218	RC3H1	Promoter	ENST00000481040	ring finger and CCCH-type domains 1
ENSG00000235082	RP11-160H22.3	Promoter	ENST00000439961
ENSG00000122218	RABGAP1L	Promoter	ENST00000545266	RAB GTPase activating protein 1-like
ENSG00000162736	AL022400.1	Promoter	ENST00000491390
ENSG00000171786	RP1-102G20.5	Promoter	ENST00000302101
ENSG00000162739	SDCCAG3P2	Promoter	ENST00000368059	serologically defined colon cancer antigen 3 pseudogene 2
ENSG00000234425	RP11-357J22.1	Promoter	ENST00000446952
ENSG00000066294	BRINP2	Promoter	ENST00000466767	bone morphogenetic protein/retinoic acid inducible neural-specific 2
ENSG00000066294	RP11-63B19.1	Promoter	ENST00000534968
ENSG00000026751	SEC16B	Promoter	ENST00000488819	SEC16 homolog B (S. cerevisiae)
ENSG00000122224	RASAL2	Promoter	ENST00000368037	RAS protein activator like 2
ENSG00000226003	RP11-428K3.1	Promoter	ENST00000447284
ENSG00000198358	RALGPS2	Promoter	ENST00000356006	Ral GEF with PH domain and SH3 binding motif 2
ENSG00000158769	TOR3A	Promoter	ENST00000368026	torsin family 3, member A
ENSG00000215845	ABL2	Promoter	ENST00000318289	c-abl oncogene 2, non-receptor tyrosine kinase
ENSG00000158793	AXDND1	Promoter	ENST00000496768	axonemal dynein light chain domain containing 1
ENSG00000158793	RP11-545A16.4	Promoter	ENST00000479728
ENSG00000143257	TOR1AIP2	Promoter	ENST00000464422	torsin A interacting protein 2
ENSG00000143257	RN7SL230P	Promoter	ENST00000479324	RNA, 7SL, cytoplasmic 230, pseudogene
ENSG00000143257	RP11-533E19.2	Promoter	ENST00000488651
ENSG00000143257	AL358354.1	Promoter	ENST00000367983
ENSG00000248485	AL590085.1	Promoter	ENST00000504449
ENSG00000143252	LINC00272	Promoter	ENST00000504963	long intergenic non-protein coding RNA 272
ENSG00000273075	LAMC1	Promoter	ENST00000608740	laminin, gamma 1 (formerly LAMB2)
ENSG00000236484	SMG7	Promoter	ENST00000436212	SMG7 nonsense mediated mRNA decay factor
ENSG00000173110	C1orf21	Promoter	ENST00000309758	chromosome 1 open reading frame 21
ENSG00000162746	RNF2	Promoter	ENST00000495397	ring finger protein 2
ENSG00000081721	GS1-204I12.4	Promoter	ENST00000484291
ENSG00000118217	C1orf27	Promoter	ENST00000367942	chromosome 1 open reading frame 27
ENSG00000229808	RP5-973M2.2	Promoter	ENST00000458136	PTGS2 antisense NFKB1 complex-mediated expression regulator RNA
ENSG00000162745	PTGS2	Promoter	ENST00000367938	prostaglandin-endoperoxide synthase 2 (prostaglandin G/H synthase and cyclooxygenase)
ENSG00000207729	RN7SKP156	Promoter	ENST00000384996	RNA, 7SK small nuclear pseudogene 156
ENSG00000198574	CLPTM1LP1	Promoter	ENST00000493550	CLPTM1L pseudogene 1
ENSG00000227243	RP11-541F9.2	Promoter	ENST00000451067
ENSG00000152332	RGS1	Promoter	ENST00000545294	regulator of G-protein signaling 1
ENSG00000117143	RGS13	Promoter	ENST00000367924	regulator of G-protein signaling 13
ENSG00000272574	RP3-419C19.2	Promoter	ENST00000609669
ENSG00000162733	RN7SKP126	Promoter	ENST00000367921	RNA, 7SK small nuclear pseudogene 126
ENSG00000243173	ZNF101P2	Promoter	ENST00000473793	zinc finger protein 101 pseudogene 2
ENSG00000232892	RP11-563D10.1	Promoter	ENST00000415437
ENSG00000143248	RNU6-983P	Promoter	ENST00000367903	RNA, U6 small nuclear 983, pseudogene
ENSG00000232995	CFH	Promoter	ENST00000451759	complement factor H
ENSG00000143228	CFHR3	Promoter	ENST00000531529	complement factor H-related 3
ENSG00000252740	CRB1	Promoter	ENST00000516931	crumbs homolog 1 (Drosophila)
ENSG00000225122	NEK7	Promoter	ENST00000430516	NIMA-related kinase 7
ENSG00000200327	CAMSAP2	Promoter	ENST00000363457	calmodulin regulated spectrin-associated protein family, member 2
ENSG00000212527	TNNT2	Promoter	ENST00000391225	troponin T type 2 (cardiac)
ENSG00000212527	RP11-307B6.3	Promoter	ENST00000391225
ENSG00000199849	TIMM17A	Promoter	ENST00000362979	translocase of inner mitochondrial membrane 17 homolog A (yeast)
ENSG00000213070	RNPEP	Promoter	ENST00000444896	arginyl aminopeptidase (aminopeptidase B)
ENSG00000185630	ELF3	Promoter	ENST00000485769	E74-like factor 3 (ets domain transcription factor, epithelial-specific )
ENSG00000185630	RP11-480I12.4	Promoter	ENST00000560469	Putative inactive alpha-1,3-mannosyl-glycoprotein 4-beta-N-acetylglucosaminyltransferase-like protein LOC641515
ENSG00000185630	LAX1	Promoter	ENST00000560641	lymphocyte transmembrane adaptor 1
ENSG00000269887	ZC3H11A	Promoter	ENST00000602747	zinc finger CCCH-type containing 11A
ENSG00000233693	TMEM81	Promoter	ENST00000421530	transmembrane protein 81
ENSG00000185630	NUCKS1	Promoter	ENST00000540246	nuclear casein kinase and cyclin-dependent kinase substrate 1
ENSG00000225487	CD46	Promoter	ENST00000440329	CD46 molecule, complement regulatory protein
ENSG00000162761	RP11-328D5.1	Promoter	ENST00000342310
ENSG00000237463	PLXNA2	Promoter	ENST00000418925	plexin A2
ENSG00000237463	RP11-565N2.1	Promoter	ENST00000454251
ENSG00000162763	RP11-459K23.2	Promoter	ENST00000294818
ENSG00000237783	RP11-385M4.2	Promoter	ENST00000443009
ENSG00000237463	CAMK1G	Promoter	ENST00000416424	calcium/calmodulin-dependent protein kinase IG
ENSG00000143198	LAMB3	Promoter	ENST00000367889	laminin, beta 3
ENSG00000143198	HSD11B1	Promoter	ENST00000367886	hydroxysteroid (11-beta) dehydrogenase 1
ENSG00000206990	TRAF3IP3	Promoter	ENST00000384263	TRAF3 interacting protein 3
ENSG00000143179	RP11-543B16.2	Promoter	ENST00000462329
ENSG00000226292	RCOR3	Promoter	ENST00000422100	REST corepressor 3
ENSG00000230231	TRAF5	Promoter	ENST00000436045	TNF receptor-associated factor 5
ENSG00000215834	RP11-318L16.6	Promoter	ENST00000488458
ENSG00000143190	RP11-359E8.3	Promoter	ENST00000367862
ENSG00000143190	SLC30A1	Promoter	ENST00000559648	solute carrier family 30 (zinc transporter), member 1
ENSG00000143162	FDPSP8	Promoter	ENST00000370509	farnesyl diphosphate synthase pseudogene 8
ENSG00000198771	RP11-122M14.1	Promoter	ENST00000367854
ENSG00000197965	RP11-565J7.1	Promoter	ENST00000474729
ENSG00000143178	SNORA26	Promoter	ENST00000367821	Small nucleolar RNA SNORA26
ENSG00000227777	DTL	Promoter	ENST00000449688	denticleless E3 ubiquitin protein ligase homolog (Drosophila)
ENSG00000225826	RN7SKP98	Promoter	ENST00000420691	RNA, 7SK small nuclear pseudogene 98
ENSG00000143153	PPP2R5A	Promoter	ENST00000367816	protein phosphatase 2, regulatory subunit B&#39;, alpha
ENSG00000239494	TMEM206	Promoter	ENST00000476398	transmembrane protein 206
ENSG00000075945	RP11-61J19.2	Promoter	ENST00000490550
ENSG00000117501	RP11-61J19.4	Promoter	ENST00000367759
ENSG00000230364	ATF3	Promoter	ENST00000428881	activating transcription factor 3
ENSG00000252134	RN7SL512P	Promoter	ENST00000516325	RNA, 7SL, cytoplasmic 512, pseudogene
ENSG00000227177	FAM71A	Promoter	ENST00000425294	family with sequence similarity 71, member A
ENSG00000251817	RP11-338C15.5	Promoter	ENST00000516008
ENSG00000200755	BATF3	Promoter	ENST00000363885	basic leucine zipper transcription factor, ATF-like 3
ENSG00000135870	NSL1	Promoter	ENST00000484867	NSL1, MIS12 kinetochore complex component
ENSG00000224977	C1orf227	Promoter	ENST00000424181	chromosome 1 open reading frame 227
ENSG00000224977	FLVCR1	Promoter	ENST00000424181	feline leukemia virus subgroup C cellular receptor 1
ENSG00000152061	VASH2	Promoter	ENST00000529474	vasohibin 2
ENSG00000152061	ANGEL2	Promoter	ENST00000367690	angel homolog 2 (Drosophila)
ENSG00000266125	RPS6KC1	Promoter	ENST00000585310	ribosomal protein S6 kinase, 52kDa, polypeptide 1
ENSG00000229531	PROX1-AS1	Promoter	ENST00000452442	PROX1 antisense RNA 1
ENSG00000181101	PROX1	Promoter	ENST00000326105	prospero homeobox 1
ENSG00000231020	PTPN14	Promoter	ENST00000432461	protein tyrosine phosphatase, non-receptor type 14
ENSG00000198797	CENPF	Promoter	ENST00000460161	centromere protein F, 350/400kDa
ENSG00000236720	ZC3H11B	Promoter	ENST00000427173	zinc finger CCCH-type containing 11B pseudogene
ENSG00000120341	EPRS	Promoter	ENST00000527976	glutamyl-prolyl-tRNA synthetase
ENSG00000120341	IARS2	Promoter	ENST00000528461	isoleucyl-tRNA synthetase 2, mitochondrial
ENSG00000075391	SNORA36B	Promoter	ENST00000367649	small nucleolar RNA, H/ACA box 36B
ENSG00000273062	MORF4L1P1	Promoter	ENST00000608517	mortality factor 4 like 1 pseudogene 1
ENSG00000116191	XRCC6P3	Promoter	ENST00000478871	X-ray repair complementing defective repair in Chinese hamster cells 6 pseudogene 3
ENSG00000186283	RN7SL464P	Promoter	ENST00000472001	RNA, 7SL, cytoplasmic 464, pseudogene
ENSG00000143322	HDAC1P2	Promoter	ENST00000392043	histone deacetylase 1 pseudogene 2
ENSG00000162779	2019-03-01	Promoter	ENST00000484455	mitochondrial amidoxime reducing component 1
ENSG00000261060	RNU6ATAC35P	Promoter	ENST00000567150	RNA, U6atac small nuclear 35, pseudogene
ENSG00000169905	RP11-421L10.1	Promoter	ENST00000609928
ENSG00000264916	RP11-103C3.1	Promoter	ENST00000580835
ENSG00000261831	RP11-400N13.2	Promoter	ENST00000567486
ENSG00000266683	RP11-400N13.1	Promoter	ENST00000584462
ENSG00000266825	HHIPL2	Promoter	ENST00000579998	HHIP-like 2
ENSG00000203729	MIA3	Promoter	ENST00000367563	melanoma inhibitory activity family, member 3
ENSG00000135862	RN7SL276P	Promoter	ENST00000484114	RNA, 7SL, cytoplasmic 276, pseudogene
ENSG00000135862	AIDA	Promoter	ENST00000495918	axin interactor, dorsalization associated
ENSG00000116698	RP11-452F19.3	Promoter	ENST00000493609
ENSG00000207080	NDUFB1P2	Promoter	ENST00000384352	NADH dehydrogenase (ubiquinone) 1 beta subcomplex, 1 pseudogene 2
ENSG00000116667	SUSD4	Promoter	ENST00000477517	sushi domain containing 4
ENSG00000252790	SNRPEP10	Promoter	ENST00000516981	small nuclear ribonucleoprotein polypeptide E pseudogene 10
ENSG00000121481	CAPN8	Promoter	ENST00000367510	calpain 8
ENSG00000261729	CAPN2	Promoter	ENST00000569292	calpain 2, (m/II) large subunit
ENSG00000157181	TP53BP2	Promoter	ENST00000478571	tumor protein p53 binding protein, 2
ENSG00000273129	RN7SKP49	Promoter	ENST00000608917	RNA, 7SK small nuclear pseudogene 49
ENSG00000073756	DEGS1	Promoter	ENST00000367468	delta(4)-desaturase, sphingolipid 1
ENSG00000222240	RP11-365O16.3	Promoter	ENST00000410308
ENSG00000271036	MIR320B2	Promoter	ENST00000604519	microRNA 320b-2
ENSG00000228215	WDR26	Promoter	ENST00000430776	WD repeat domain 26
ENSG00000090104	CNIH3	Promoter	ENST00000367459	cornichon family AMPA receptor auxiliary protein 3
ENSG00000127074	DNAH14	Promoter	ENST00000482095	dynein, axonemal, heavy chain 14
ENSG00000226814	LBR	Promoter	ENST00000429211	lamin B receptor
ENSG00000223075	RP11-496N12.6	Promoter	ENST00000411143
ENSG00000234473	ENAH	Promoter	ENST00000439152	enabled homolog (Drosophila)
ENSG00000227240	RP11-145A3.2	Promoter	ENST00000454538
ENSG00000251813	EPHX1	Promoter	ENST00000516004	epoxide hydrolase 1, microsomal (xenobiotic)
ENSG00000000971	LEFTY2	Promoter	ENST00000439155	left-right determination factor 2
ENSG00000116785	H3F3A	Promoter	ENST00000367425	H3 histone, family 3A
ENSG00000134376	RP11-396C23.3	Promoter	ENST00000535699
ENSG00000151414	C1orf95	Promoter	ENST00000544035	chromosome 1 open reading frame 95
ENSG00000118200	RPS27P5	Promoter	ENST00000532732	ribosomal protein S27 pseudogene 5
ENSG00000118194	PSEN2	Promoter	ENST00000477035	presenilin 2 (Alzheimer disease 4)
ENSG00000223774	RP5-1087E8.2	Promoter	ENST00000458139
ENSG00000134375	CDC42BPA	Promoter	ENST00000482943	CDC42 binding protein kinase alpha (DMPK-like)
ENSG00000176393	RP11-1B20.1	Promoter	ENST00000449524
ENSG00000163435	CTD-2090I13.1	Promoter	ENST00000367284
ENSG00000184774	C1orf35	Promoter	ENST00000330493	chromosome 1 open reading frame 35
ENSG00000122188	FAM96AP2	Promoter	ENST00000442561	family with sequence similarity 96, member A pseudogene 2
ENSG00000122188	RP11-520H14.1	Promoter	ENST00000367215
ENSG00000058673	IBA57	Promoter	ENST00000488411	IBA57, iron-sulfur cluster assembly homolog (S. cerevisiae)
ENSG00000252946	OBSCN	Promoter	ENST00000517137	obscurin, cytoskeletal calmodulin and titin-interacting RhoGEF
ENSG00000174529	RP5-1139B12.2	Promoter	ENST00000367167
ENSG00000069275	RP11-245P10.8	Promoter	ENST00000367142
ENSG00000117335	TRIM17	Promoter	ENST00000322875	tripartite motif containing 17
ENSG00000117335	MIR4666A	Promoter	ENST00000496723	microRNA 4666a
ENSG00000117335	HIST3H2BA	Promoter	ENST00000496723	histone cluster 3, H2ba, pseudogene
ENSG00000226202	RNF187	Promoter	ENST00000435542	ring finger protein 187
ENSG00000076356	RP4-799G3.1	Promoter	ENST00000367033
ENSG00000261453	ISCA1P2	Promoter	ENST00000568112	iron-sulfur cluster assembly 1 pseudogene 2
ENSG00000232812	RAB4A	Promoter	ENST00000415754	RAB4A, member RAS oncogene family
ENSG00000228081	CCSAP	Promoter	ENST00000431570	centriole, cilia and spindle-associated protein
ENSG00000008118	RNU6-180P	Promoter	ENST00000009105	RNA, U6 small nuclear 180, pseudogene
ENSG00000196878	NUP133	Promoter	ENST00000356082	nucleoporin 133kDa
ENSG00000117594	RP4-613A2.1	Promoter	ENST00000367028
ENSG00000009790	ABCB10	Promoter	ENST00000367023	ATP-binding cassette, sub-family B (MDR/TAP), member 10
ENSG00000009790	RNU4-21P	Promoter	ENST00000488702	RNA, U4 small nuclear 21, pseudogene
ENSG00000226986	URB2	Promoter	ENST00000397651	URB2 ribosome biogenesis 2 homolog (S. cerevisiae)
ENSG00000117625	GALNT2	Promoter	ENST00000486666	UDP-N-acetyl-alpha-D-galactosamine:polypeptide N-acetylgalactosaminyltransferase 2 (GalNAc-T2)
ENSG00000117625	COG2	Promoter	ENST00000526255	component of oligomeric golgi complex 2
ENSG00000082512	TTC13	Promoter	ENST00000473385	tetratricopeptide repeat domain 13
ENSG00000261252	ARV1	Promoter	ENST00000563421	ARV1 homolog (S. cerevisiae)
ENSG00000223649	TRIM67	Promoter	ENST00000417794	tripartite motif containing 67
ENSG00000170385	GNPAT	Promoter	ENST00000367001	glyceronephosphate O-acyltransferase
ENSG00000224763	EGLN1	Promoter	ENST00000438304	egl-9 family hypoxia-inducible factor 1
ENSG00000224763	TSNAX	Promoter	ENST00000438304	translin-associated factor X
ENSG00000231057	DISC1	Promoter	ENST00000421933	disrupted in schizophrenia 1
ENSG00000233626	RN7SL299P	Promoter	ENST00000416056	RNA, 7SL, cytoplasmic 299, pseudogene
ENSG00000212187	RP11-66A2.2	Promoter	ENST00000390885
ENSG00000143476	NTPCR	Promoter	ENST00000366991	nucleoside-triphosphatase, cancer-related
ENSG00000252879	PCNXL2	Promoter	ENST00000517070	pecanex-like 2 (Drosophila)
ENSG00000066027	KCNK1	Promoter	ENST00000537030	potassium channel, subfamily K, member 1
ENSG00000065600	MIR4427	Promoter	ENST00000467822	microRNA 4427
ENSG00000224535	SLC35F3	Promoter	ENST00000439570	solute carrier family 35, member F3
ENSG00000260805	RP4-799P18.5	Promoter	ENST00000564287
ENSG00000162772	RP5-827C21.2	Promoter	ENST00000366981
ENSG00000264590	RP5-827C21.1	Promoter	ENST00000578962
ENSG00000162771	RP5-827C21.6	Promoter	ENST00000294829
ENSG00000235862	TARBP1	Promoter	ENST00000427949	TAR (HIV-1) RNA binding protein 1
ENSG00000123685	RP5-855F14.1	Promoter	ENST00000471382	long intergenic non-protein coding RNA 1354
ENSG00000123685	RP5-855F14.2	Promoter	ENST00000471382
ENSG00000117697	U8	Promoter	ENST00000366978	U8 small nucleolar RNA
ENSG00000185523	RP4-781K5.2	Promoter	ENST00000332912
ENSG00000162769	IRF2BP2	Promoter	ENST00000579295	interferon regulatory factor 2 binding protein 2
ENSG00000143494	LINC00184	Promoter	ENST00000519906	long intergenic non-protein coding RNA 184
ENSG00000174606	RP4-781K5.9	Promoter	ENST00000360506
ENSG00000136643	RP4-781K5.4	Promoter	ENST00000543470
ENSG00000136643	RP4-781K5.6	Promoter	ENST00000468069
ENSG00000136643	RP4-781K5.7	Promoter	ENST00000468069
ENSG00000230461	RNY4P16	Promoter	ENST00000593620	RNA, Ro-associated Y4 pseudogene 16
ENSG00000230461	RP11-443B7.2	Promoter	ENST00000601335
ENSG00000230461	RP4-597N16.4	Promoter	ENST00000601744
ENSG00000117707	SNORA14B	Promoter	ENST00000471129	small nucleolar RNA, H/ACA box 14B
ENSG00000152104	RBM34	Promoter	ENST00000473261	RNA binding motif protein 34
ENSG00000152104	ARID4B-IT1	Promoter	ENST00000366956	ARID4B intronic transcript 1 (non-protein coding)
ENSG00000117724	ARID4B	Promoter	ENST00000464322	AT rich interactive domain 4B (RBP1-like)
ENSG00000215817	MIR4753	Promoter	ENST00000431766	microRNA 4753
ENSG00000136628	RPL23AP23	Promoter	ENST00000464052	ribosomal protein L23a pseudogene 23
ENSG00000067704	AL391994.1	Promoter	ENST00000490891
ENSG00000222370	RP11-382D8.3	Promoter	ENST00000410438
ENSG00000222370	RPS21P1	Promoter	ENST00000410438	ribosomal protein S21 pseudogene 1
ENSG00000218283	B3GALNT2	Promoter	ENST00000404582	beta-1,3-N-acetylgalactosaminyltransferase 2
ENSG00000230318	RP11-293G6__B.8	Promoter	ENST00000422187
ENSG00000243872	LYST	Promoter	ENST00000492743	lysosomal trafficking regulator
ENSG00000233012	LYST-AS1	Promoter	ENST00000602936	LYST antisense RNA 1
ENSG00000186205	RP4-764D2.1	Promoter	ENST00000492847
ENSG00000186205	EDARADD	Promoter	ENST00000463976	EDAR-associated death domain
ENSG00000221571	LGALS8	Promoter	ENST00000609276	lectin, galactoside-binding, soluble, 8
ENSG00000221571	RP11-385F5.4	Promoter	ENST00000609276
ENSG00000234754	MTR	Promoter	ENST00000439004	5-methyltetrahydrofolate-homocysteine methyltransferase
ENSG00000232436	RYR2	Promoter	ENST00000440104	ryanodine receptor 2 (cardiac)
ENSG00000228437	RP11-193H5.1	Promoter	ENST00000421147
ENSG00000236230	MTRNR2L11	Promoter	ENST00000416510	MT-RNR2-like 11 (pseudogene)
ENSG00000143512	RP11-177F15.1	Promoter	ENST00000473144
ENSG00000154305	CHRM3	Promoter	ENST00000354906	cholinergic receptor, muscarinic 3
ENSG00000154305	ADH5P3	Promoter	ENST00000467190	alcohol dehydrogenase 5 (class III), chi polypeptide, pseudogene 3
ENSG00000154305	FMN2	Promoter	ENST00000476400	formin 2
ENSG00000154305	RP11-177F11.1	Promoter	ENST00000475451
ENSG00000263877	PRKRIRP8	Promoter	ENST00000579497	protein-kinase, interferon-inducible double stranded RNA dependent inhibitor, repressor of (P58 repressor) pseudogene 8
ENSG00000186063	RP11-527D7.1	Promoter	ENST00000474863
ENSG00000228106	CHML	Promoter	ENST00000442171	choroideremia-like (Rab escort protein 2)
ENSG00000234523	WDR64	Promoter	ENST00000449477	WD repeat domain 64
ENSG00000143502	RP11-561I11.4	Promoter	ENST00000497669
ENSG00000227002	SDCCAG8	Promoter	ENST00000420249	serologically defined colon cancer antigen 8
ENSG00000203697	AKT3	Promoter	ENST00000467384	v-akt murine thymoma viral oncogene homolog 3
ENSG00000162909	AL590483.1	Promoter	ENST00000295006	Uncharacterized protein; cDNA FLJ42623 fis, clone BRACE3015894
ENSG00000143514	RN7SL148P	Promoter	ENST00000481128	RNA, 7SL, cytoplasmic 148, pseudogene
ENSG00000252484	C1orf101	Promoter	ENST00000516675	chromosome 1 open reading frame 101
ENSG00000143753	CYCSP5	Promoter	ENST00000415210	cytochrome c, somatic pseudogene 5
ENSG00000232628	COX20	Promoter	ENST00000436706	COX20 cytochrome C oxidase assembly factor
ENSG00000221406	HNRNPU-AS1	Promoter	ENST00000408479	HNRNPU antisense RNA 1
ENSG00000238856	RN7SKP55	Promoter	ENST00000459357	RNA, 7SK small nuclear pseudogene 55
ENSG00000162923	RP11-156E8.1	Promoter	ENST00000445239	Uncharacterized protein
ENSG00000143786	EFCAB2	Promoter	ENST00000492470	EF-hand calcium binding domain 2
ENSG00000143786	SMYD3	Promoter	ENST00000479227	SET and MYND domain containing 3
ENSG00000185842	SMYD3-IT1	Promoter	ENST00000327794	SMYD3 intronic transcript 1 (non-protein coding)
ENSG00000143815	CNST	Promoter	ENST00000488632	consortin, connexin sorting protein
ENSG00000143815	SCCPDH	Promoter	ENST00000338179	saccharopine dehydrogenase (putative)
ENSG00000234476	RP11-439E19.10	Promoter	ENST00000428642
ENSG00000154380	AHCTF1	Promoter	ENST00000498108	AT hook containing transcription factor 1
ENSG00000154380	RP11-107G24.3	Promoter	ENST00000488523
ENSG00000154380	RP11-488L18.10	Promoter	ENST00000391874
ENSG00000226349	MIR3916	Promoter	ENST00000428148	microRNA 3916
ENSG00000143819	OR14A16	Promoter	ENST00000366837	olfactory receptor, family 14, subfamily A, member 16
ENSG00000143768	TRIM58	Promoter	ENST00000366820	tripartite motif containing 58
ENSG00000163041	OR2L2	Promoter	ENST00000366814	olfactory receptor, family 2, subfamily L, member 2
ENSG00000163041	OR2M4	Promoter	ENST00000366813	olfactory receptor, family 2, subfamily M, member 4
ENSG00000270598	RP11-438F14.10	Promoter	ENST00000605837
ENSG00000238545	GTPBP4	Promoter	ENST00000458942	GTP binding protein 4
ENSG00000203685	AKR1CL1	Promoter	ENST00000366788	aldo-keto reductase family 1, member C-like 1
ENSG00000238183	FBXO18	Promoter	ENST00000444247	F-box protein, helicase, 18
ENSG00000238183	LINC00707	Promoter	ENST00000444247	long intergenic non-protein coding RNA 707
ENSG00000143801	RNA5SP300	Promoter	ENST00000496965	RNA, 5S ribosomal pseudogene 300
ENSG00000228525	GAPDHP45	Promoter	ENST00000438895	glyceraldehyde 3 phosphate dehydrogenase pseudogene 45
ENSG00000143776	STAM	Promoter	ENST00000441725	signal transducing adaptor molecule (SH3 domain and ITAM motif) 1
ENSG00000228625	RP11-390B4.3	Promoter	ENST00000424451
ENSG00000143776	NSUN6	Promoter	ENST00000366767	NOP2/Sun domain family, member 6
ENSG00000234277	AL359697.1	Promoter	ENST00000436377
ENSG00000143793	RP11-108B14.4	Promoter	ENST00000472617
ENSG00000224566	PIP4K2A	Promoter	ENST00000414727	phosphatidylinositol-5-phosphate 4-kinase, type II, alpha
ENSG00000227625	RNU6-632P	Promoter	ENST00000413855	RNA, U6 small nuclear 632, pseudogene
ENSG00000227625	MYO3A	Promoter	ENST00000413855	myosin IIIA
ENSG00000181873	LINC00202-1	Promoter	ENST00000484749	long intergenic non-protein coding RNA 202-1
ENSG00000154358	RP11-748L13.6	Promoter	ENST00000359599
ENSG00000269890	RPL36AP55	Promoter	ENST00000602517	ribosomal protein L36a pseudogene 55
ENSG00000154358	MPP7	Promoter	ENST00000494839	membrane protein, palmitoylated 7 (MAGUK p55 subfamily member 7)
ENSG00000154358	RP11-478H13.4	Promoter	ENST00000602832
ENSG00000270094	PTCHD3P1	Promoter	ENST00000602963	patched domain containing 3 pseudogene 1
ENSG00000162931	RP11-192P3.5	Promoter	ENST00000457345
ENSG00000266174	CCDC7	Promoter	ENST00000580160	coiled-coil domain containing 7
ENSG00000266174	ITGB1	Promoter	ENST00000580160	integrin, beta 1 (fibronectin receptor, beta polypeptide, antigen CD29 includes MDF2, MSK12)
ENSG00000181201	CREM	Promoter	ENST00000320387	cAMP responsive element modulator
ENSG00000168159	RP11-324I22.3	Promoter	ENST00000493597
ENSG00000271475	CCNY	Promoter	ENST00000605063	cyclin Y
ENSG00000229840	RP11-162G10.5	Promoter	ENST00000438679
ENSG00000168118	RP11-508N22.13	Promoter	ENST00000481981
ENSG00000168118	RP11-508N22.6	Promoter	ENST00000489342
ENSG00000154429	RP11-508N22.8	Promoter	ENST00000483092
ENSG00000252506	RP11-508N22.10	Promoter	ENST00000516697
ENSG00000069248	RP11-672F9.1	Promoter	ENST00000485119
ENSG00000223635	RP11-313J2.1	Promoter	ENST00000417605
ENSG00000135776	CCNYL2	Promoter	ENST00000498158	cyclin Y-like 2
ENSG00000199672	RSU1P1	Promoter	ENST00000362802	Ras suppressor protein 1 pseudogene 1
ENSG00000135763	BMS1	Promoter	ENST00000434387	BMS1 ribosome biogenesis factor
ENSG00000143641	MIR5100	Promoter	ENST00000543760	microRNA 5100
ENSG00000143641	RP11-517P14.7	Promoter	ENST00000492568
ENSG00000143641	ZNF32-AS2	Promoter	ENST00000492568	ZNF32 antisense RNA 2
ENSG00000135775	UQCRHP3	Promoter	ENST00000546013	ubiquinol-cytochrome c reductase hinge protein pseudogene 3
ENSG00000143643	TCEB1P30	Promoter	ENST00000471302	transcription elongation factor B (SIII), polypeptide 1 pseudogene 30
ENSG00000143643	LINC00840	Promoter	ENST00000519379	long intergenic non-protein coding RNA 840
ENSG00000173409	RP11-168P8.3	Promoter	ENST00000435927
ENSG00000173409	AL137026.1	Promoter	ENST00000459891	Uncharacterized protein
ENSG00000119283	RP11-445N18.3	Promoter	ENST00000444294
ENSG00000116906	CEP164P1	Promoter	ENST00000492459	centrosomal protein 164kDa pseudogene 1
ENSG00000135766	RSU1P2	Promoter	ENST00000366641	Ras suppressor protein 1 pseudogene 2
ENSG00000116918	OR13A1	Promoter	ENST00000476913	olfactory receptor, family 13, subfamily A, member 1
ENSG00000162946	RP11-38L15.2	Promoter	ENST00000468399
ENSG00000162946	RP11-38L15.3	Promoter	ENST00000427560
ENSG00000242794	GPRIN2	Promoter	ENST00000464573	G protein regulated inducer of neurite outgrowth 2
ENSG00000236497	NPY4R	Promoter	ENST00000457698	neuropeptide Y receptor Y4
ENSG00000135778	HNRNPA1P33	Promoter	ENST00000487953	heterogeneous nuclear ribonucleoprotein A1 pseudogene 33
ENSG00000135749	RP11-463P17.3	Promoter	ENST00000484347
ENSG00000135749	ZNF488	Promoter	ENST00000486012	zinc finger protein 488
ENSG00000135750	MAPK8	Promoter	ENST00000366621	mitogen-activated protein kinase 8
ENSG00000135750	ARHGAP22	Promoter	ENST00000366621	Rho GTPase activating protein 22
ENSG00000265744	RP11-541M12.3	Promoter	ENST00000585213
ENSG00000183780	WDFY4	Promoter	ENST00000366618	WDFY family member 4
ENSG00000183780	RP11-523O18.7	Promoter	ENST00000366617
ENSG00000232166	DRGX	Promoter	ENST00000412915	dorsal root ganglia homeobox
ENSG00000236358	PGBD3	Promoter	ENST00000425104	piggyBac transposable element derived 3
ENSG00000236358	RP11-507K13.4	Promoter	ENST00000425104
ENSG00000235605	RNU7-107P	Promoter	ENST00000422958	RNA, U7 small nuclear 107 pseudogene
ENSG00000273367	AC022537.1	Promoter	ENST00000610233
ENSG00000273367	RP11-539E19.2	Promoter	ENST00000610233
ENSG00000059588	PRKG1	Promoter	ENST00000471918	protein kinase, cGMP-dependent, type I
ENSG00000059588	PRKG1-AS1	Promoter	ENST00000471918	PRKG1 antisense RNA 1
ENSG00000059588	RP11-556E13.1	Promoter	ENST00000496673
ENSG00000059588	PCDH15	Promoter	ENST00000462259	protocadherin-related 15
ENSG00000059588	ZWINT	Promoter	ENST00000481183	ZW10 interacting kinetochore protein
ENSG00000059588	MRPS35P3	Promoter	ENST00000463793	mitochondrial ribosomal protein S35 pseudogene 3
ENSG00000059588	TPT1P10	Promoter	ENST00000040877	tumor protein, translationally-controlled 1 pseudogene 10
ENSG00000231768	RP11-179B15.6	Promoter	ENST00000435574
ENSG00000230404	UBE2D1	Promoter	ENST00000429507	ubiquitin-conjugating enzyme E2D 1
ENSG00000230404	TFAM	Promoter	ENST00000429507	transcription factor A, mitochondrial
ENSG00000212144	BICC1	Promoter	ENST00000390842	bicaudal C homolog 1 (Drosophila)
ENSG00000228830	FAM133CP	Promoter	ENST00000436039	family with sequence similarity 133, member C, pseudogene
ENSG00000168264	RP11-135D11.2	Promoter	ENST00000491430
ENSG00000224939	SLC16A9	Promoter	ENST00000429269	solute carrier family 16, member 9
ENSG00000224939	ANK3	Promoter	ENST00000429269	ankyrin 3, node of Ranvier (ankyrin G)
ENSG00000272362	ARL4P	Promoter	ENST00000607759	ADP-ribosylation factor-like 4 pseudogene
ENSG00000228044	RP11-131N11.4	Promoter	ENST00000449012
ENSG00000228044	CDK1	Promoter	ENST00000449012	cyclin-dependent kinase 1
ENSG00000228044	TMEM26	Promoter	ENST00000453568	transmembrane protein 26
ENSG00000228044	RP11-809M12.1	Promoter	ENST00000453568	TMEM26 antisense RNA 1
ENSG00000230628	RP11-491H19.1	Promoter	ENST00000442382
ENSG00000224037	ZNF365	Promoter	ENST00000422414	zinc finger protein 365
ENSG00000224037	NRBF2	Promoter	ENST00000422414	nuclear receptor binding factor 2
ENSG00000201638	JMJD1C	Promoter	ENST00000364768	jumonji domain containing 1C
ENSG00000201638	DBF4P1	Promoter	ENST00000364768	DBF4 homolog pseudogene 1
ENSG00000237520	ANXA2P3	Promoter	ENST00000423963	annexin A2 pseudogene 3
ENSG00000273416	RP11-222A11.1	Promoter	ENST00000609649	long intergenic non-protein coding RNA 1515
ENSG00000207181	snoR442	Promoter	ENST00000384452	Small nucleolar RNA R442
ENSG00000188739	LRRTM3	Promoter	ENST00000408888	leucine rich repeat transmembrane neuronal 3
ENSG00000232686	SIRT1	Promoter	ENST00000357671	sirtuin 1
ENSG00000054267	HERC4	Promoter	ENST00000474401	HECT and RLD domain containing E3 ubiquitin protein ligase 4
ENSG00000263439	RP11-153K11.3	Promoter	ENST00000585119
ENSG00000236863	HNRNPH3	Promoter	ENST00000452590	heterogeneous nuclear ribonucleoprotein H3 (2H9)
ENSG00000234086	RNA5SP319	Promoter	ENST00000439516	RNA, 5S ribosomal pseudogene 319
ENSG00000234086	SLC25A16	Promoter	ENST00000439516	solute carrier family 25 (mitochondrial carrier; Graves disease autoantigen), member 16
ENSG00000227962	TMEM14D	Promoter	ENST00000254724	transmembrane protein 14D (pseudogene)
ENSG00000229795	TET1	Promoter	ENST00000434479	tet methylcytosine dioxygenase 1
ENSG00000162885	RP11-119F7.5	Promoter	ENST00000461994
ENSG00000270710	MIR1254-1	Promoter	ENST00000603908	microRNA 1254-1
ENSG00000143669	RNU6-697P	Promoter	ENST00000461526	RNA, U6 small nuclear 697, pseudogene
ENSG00000143669	DDX50	Promoter	ENST00000461526	DEAD (Asp-Glu-Ala-Asp) box polypeptide 50
ENSG00000143669	KIAA1279	Promoter	ENST00000487530	KIAA1279
ENSG00000229463	SRGN	Promoter	ENST00000412098	serglycin
ENSG00000143669	VPS26A	Promoter	ENST00000389794	vacuolar protein sorting 26 homolog A (S. pombe)
ENSG00000235371	RP11-259F16.3	Promoter	ENST00000446607
ENSG00000186197	SUPV3L1	Promoter	ENST00000439430	suppressor of var1, 3-like 1 (S. cerevisiae)
ENSG00000116977	TMEM256P1	Promoter	ENST00000481485	transmembrane protein 256 pseudogene 1
ENSG00000230325	C10orf35	Promoter	ENST00000433131	chromosome 10 open reading frame 35
ENSG00000116984	PPA1	Promoter	ENST00000470570	pyrophosphatase (inorganic) 1
ENSG00000198626	SGPL1	Promoter	ENST00000366574	sphingosine-1-phosphate lyase 1
ENSG00000198626	RP11-432J9.5	Promoter	ENST00000609253
ENSG00000237250	CDH23	Promoter	ENST00000450451	cadherin-related 23
ENSG00000270188	C10orf105	Promoter	ENST00000604646	chromosome 10 open reading frame 105
ENSG00000231877	PSAP	Promoter	ENST00000442726	prosaposin
ENSG00000133019	ASCC1	Promoter	ENST00000468573	activating signal cointegrator 1 complex subunit 1
ENSG00000223694	SNORA36	Promoter	ENST00000433842	Small nucleolar RNA SNORA36 family
ENSG00000155816	RNU6-805P	Promoter	ENST00000441342	RNA, U6 small nuclear 805, pseudogene
ENSG00000252317	RP11-167P22.4	Promoter	ENST00000516508
ENSG00000233519	RP11-167P22.5	Promoter	ENST00000455599
ENSG00000155816	EIF4A2P2	Promoter	ENST00000496950	eukaryotic translation initiation factor 4A2 pseudogene 2
ENSG00000223963	FAM149B1	Promoter	ENST00000447914	family with sequence similarity 149, member B1
ENSG00000225554	TTC18	Promoter	ENST00000444330	tetratricopeptide repeat domain 18
ENSG00000203668	RP11-537A6.9	Promoter	ENST00000366553
ENSG00000162843	PPP3CB	Promoter	ENST00000468967	protein phosphatase 3, catalytic subunit, beta isozyme
ENSG00000162843	USP54	Promoter	ENST00000468967	ubiquitin specific peptidase 54
ENSG00000162843	MYOZ1	Promoter	ENST00000414635	myozenin 1
ENSG00000162843	GLUD1P3	Promoter	ENST00000472717	glutamate dehydrogenase 1 pseudogene 3
ENSG00000272865	RMRPP1	Promoter	ENST00000608241	RNA component of mitochondrial RNA processing endoribonuclease pseudogene 1
ENSG00000054282	CHCHD1	Promoter	ENST00000496361	coiled-coil-helix-coiled-coil-helix domain containing 1
ENSG00000117020	RP11-574K11.8	Promoter	ENST00000491219
ENSG00000268146	VCL	Promoter	ENST00000598000	vinculin
ENSG00000244066	AP3M1	Promoter	ENST00000467120	adaptor-related protein complex 3, mu 1 subunit
ENSG00000179397	ADK	Promoter	ENST00000473875	adenosine kinase
ENSG00000227735	MRPL35P3	Promoter	ENST00000415043	mitochondrial ribosomal protein L35 pseudogene 3
ENSG00000179397	RP11-77G23.5	Promoter	ENST00000485888
ENSG00000179397	ZNF503-AS1	Promoter	ENST00000487449	ZNF503 antisense RNA 1
ENSG00000203667	C10orf11	Promoter	ENST00000411948	chromosome 10 open reading frame 11
ENSG00000188206	RP11-443A13.5	Promoter	ENST00000366527	KCNMA1 antisense RNA 1
ENSG00000201758	RPS24	Promoter	ENST00000364888	ribosomal protein S24
ENSG00000272195	SNORA71	Promoter	ENST00000607453	Small nucleolar RNA SNORA71
ENSG00000203666	ZMIZ1	Promoter	ENST00000551317	zinc finger, MIZ-type containing 1
ENSG00000203666	PPIF	Promoter	ENST00000427529	peptidylprolyl isomerase F
ENSG00000185420	MBL1P	Promoter	ENST00000464398	mannose-binding lectin (protein A) 1, pseudogene
ENSG00000230184	TMEM254	Promoter	ENST00000426929	transmembrane protein 254
ENSG00000162852	RP11-344L13.1	Promoter	ENST00000483271
ENSG00000143653	AL732479.1	Promoter	ENST00000366510
ENSG00000260855	BMPR1A	Promoter	ENST00000567832	bone morphogenetic protein receptor, type IA
ENSG00000153207	MMRN2	Promoter	ENST00000483900	multimerin 2
ENSG00000228982	RP11-96C23.14	Promoter	ENST00000414775
ENSG00000259865	MINPP1	Promoter	ENST00000566446	multiple inositol-polyphosphate phosphatase 1
ENSG00000227671	ATAD1	Promoter	ENST00000606173	ATPase family, AAA domain containing 1
ENSG00000202079	RN7SL78P	Promoter	ENST00000365209	RNA, 7SL, cytoplasmic 78, pseudogene
ENSG00000196772	RP11-380G5.2	Promoter	ENST00000357627
ENSG00000162722	MED6P1	Promoter	ENST00000366481	mediator complex subunit 6 pseudogene 1
ENSG00000203663	LIPF	Promoter	ENST00000366479	lipase, gastric
ENSG00000171180	IFIT2	Promoter	ENST00000306687	interferon-induced protein with tetratricopeptide repeats 2
ENSG00000271701	IFIT1	Promoter	ENST00000603158	interferon-induced protein with tetratricopeptide repeats 1
ENSG00000107937	KIF20B	Promoter	ENST00000491261	kinesin family member 20B
ENSG00000196326	RP11-478K7.2	Promoter	ENST00000445191	long intergenic non-protein coding RNA 1375
ENSG00000134452	LINC00502	Promoter	ENST00000379999	long intergenic non-protein coding RNA 502
ENSG00000238266	DDX18P6	Promoter	ENST00000436383	DEAD (Asp-Glu-Ala-Asp) box polypeptide 18 pseudogene 6
ENSG00000212499	PCGF5	Promoter	ENST00000391197	polycomb group ring finger 5
ENSG00000228312	BTAF1	Promoter	ENST00000452090	BTAF1 RNA polymerase II, B-TFIID transcription factor-associated, 170kDa
ENSG00000136738	MARK2P9	Promoter	ENST00000494250	MAP/microtubule affinity-regulating kinase 2 pseudogene 9
ENSG00000229190	IDE	Promoter	ENST00000445235	insulin-degrading enzyme
ENSG00000241058	FFAR4	Promoter	ENST00000377304	free fatty acid receptor 4
ENSG00000203471	RP11-162K11.4	Promoter	ENST00000366289
ENSG00000227462	HELLS	Promoter	ENST00000426373	helicase, lymphoid-specific
ENSG00000150867	PAWRP1	Promoter	ENST00000422321	PRKC, apoptosis, WT1, regulator pseudogene 1
ENSG00000251711	C10orf129	Promoter	ENST00000515902	chromosome 10 open reading frame 129
ENSG00000095777	TCTN3	Promoter	ENST00000478093	tectonic family member 3
ENSG00000232224	ENTPD1	Promoter	ENST00000431296	ectonucleoside triphosphate diphosphohydrolase 1
ENSG00000260151	RNU6-271P	Promoter	ENST00000568270	RNA, U6 small nuclear 271, pseudogene
ENSG00000226016	RRP12	Promoter	ENST00000454114	ribosomal RNA processing 12 homolog (S. cerevisiae)
ENSG00000150054	MMS19	Promoter	ENST00000375732	MMS19 nucleotide excision repair homolog (S. cerevisiae)
ENSG00000150054	CRTAC1	Promoter	ENST00000441595	cartilage acidic protein 1
ENSG00000271220	ABCC2	Promoter	ENST00000604686	ATP-binding cassette, sub-family C (CFTR/MRP), member 2
ENSG00000224597	DNMBP	Promoter	ENST00000455774	dynamin binding protein
ENSG00000196960	AL139819.1	Promoter	ENST00000359888
ENSG00000216937	NDUFB8	Promoter	ENST00000476558	NADH dehydrogenase (ubiquinone) 1 beta subcomplex, 8, 19kDa
ENSG00000216937	SFXN3	Promoter	ENST00000535327	sideroflexin 3
ENSG00000150093	BTRC	Promoter	ENST00000480226	beta-transducin repeat containing E3 ubiquitin protein ligase
ENSG00000095794	GBF1	Promoter	ENST00000474362	golgi brefeldin A resistant guanine nucleotide exchange factor 1
ENSG00000269952	PTGES3P4	Promoter	ENST00000602435	prostaglandin E synthase 3 (cytosolic) pseudogene 4
ENSG00000108100	NT5C2	Promoter	ENST00000470025	5&#39;-nucleotidase, cytosolic II
ENSG00000207271	NEURL1	Promoter	ENST00000384541	neuralized E3 ubiquitin protein ligase 1
ENSG00000236514	MIR609	Promoter	ENST00000429214	microRNA 609
ENSG00000273019	GSTO2	Promoter	ENST00000609019	glutathione S-transferase omega 2
ENSG00000225965	RP11-127L20.3	Promoter	ENST00000430475
ENSG00000224761	RP11-298H24.1	Promoter	ENST00000423162
ENSG00000224761	SORCS1	Promoter	ENST00000423162	sortilin-related VPS10 domain containing receptor 1
ENSG00000236309	RP11-215N21.1	Promoter	ENST00000453482	long intergenic non-protein coding RNA 1435
ENSG00000236309	RP11-163F15.1	Promoter	ENST00000453482
ENSG00000226113	PHB2P1	Promoter	ENST00000450980	prohibitin 2 pseudogene 1
ENSG00000215146	XPNPEP1	Promoter	ENST00000609841	X-prolyl aminopeptidase (aminopeptidase P) 1, soluble
ENSG00000215146	ADD3	Promoter	ENST00000609841	adducin 3 (gamma)
ENSG00000182632	MXI1	Promoter	ENST00000472090	MAX interactor 1, dimerization protein
ENSG00000230425	RP11-549L6.2	Promoter	ENST00000453416
ENSG00000165733	HMGB3P5	Promoter	ENST00000374518	high mobility group box 3 pseudogene 5
ENSG00000263795	RN7SL686P	Promoter	ENST00000579544	RNA, 7SL, cytoplasmic 686, pseudogene
ENSG00000236114	PDCD4	Promoter	ENST00000421913	programmed cell death 4 (neoplastic transformation inhibitor)
ENSG00000230565	SHOC2	Promoter	ENST00000418966	soc-2 suppressor of clear homolog (C. elegans)
ENSG00000224162	RP11-479A21.1	Promoter	ENST00000451503
ENSG00000223746	RP11-381K7.1	Promoter	ENST00000447108
ENSG00000226808	RP11-309P22.1	Promoter	ENST00000431737
ENSG00000227029	GPAM	Promoter	ENST00000446107	glycerol-3-phosphate acyltransferase, mitochondrial
ENSG00000269515	TECTB	Promoter	ENST00000593376	tectorin beta
ENSG00000228462	ACSL5	Promoter	ENST00000455650	acyl-CoA synthetase long-chain family member 5
ENSG00000226937	TCF7L2	Promoter	ENST00000608660	transcription factor 7-like 2 (T-cell specific, HMG-box)
ENSG00000232554	C10orf118	Promoter	ENST00000448600	chromosome 10 open reading frame 118
ENSG00000256574	ABLIM1	Promoter	ENST00000374401	actin binding LIM protein 1
ENSG00000229227	FAM160B1	Promoter	ENST00000594037	family with sequence similarity 160, member B1
ENSG00000231187	RP11-383C6.2	Promoter	ENST00000506914
ENSG00000204175	ATRNL1	Promoter	ENST00000374314	attractin-like 1
ENSG00000204175	GFRA1	Promoter	ENST00000374314	GDNF family receptor alpha 1
ENSG00000204174	CTA-109P11.1	Promoter	ENST00000395716
ENSG00000213412	LINC01153	Promoter	ENST00000421426	long intergenic non-protein coding RNA 1153
ENSG00000228865	NSMCE4A	Promoter	ENST00000431774	non-SMC element 4 homolog A (S. cerevisiae)
ENSG00000165388	BTBD16	Promoter	ENST00000412534	BTB (POZ) domain containing 16
ENSG00000165388	OAT	Promoter	ENST00000425196	ornithine aminotransferase
ENSG00000107643	FANK1	Promoter	ENST00000476134	fibronectin type III and ankyrin repeat domains 1
ENSG00000128805	RP11-223P11.3	Promoter	ENST00000417247
ENSG00000231906	GLRX3	Promoter	ENST00000412463	glutaredoxin 3
ENSG00000128815	AL450307.1	Promoter	ENST00000265453	Uncharacterized protein; cDNA FLJ46300 fis, clone TESTI4035989
ENSG00000241577	RP11-108K14.8	Promoter	ENST00000430438	Mitochondrial GTPase 1
ENSG00000165606	HRAS	Promoter	ENST00000434016	Harvey rat sarcoma viral oncogene homolog
ENSG00000165606	MIR210HG	Promoter	ENST00000374139	MIR210 host gene (non-protein coding)
ENSG00000243251	PHRF1	Promoter	ENST00000374127	PHD and ring finger domains 1
ENSG00000226389	TALDO1	Promoter	ENST00000545486	transaldolase 1
ENSG00000238523	CHID1	Promoter	ENST00000459121	chitinase domain containing 1
ENSG00000238523	MUC6	Promoter	ENST00000459121	mucin 6, oligomeric mucus/gel-forming
ENSG00000266591	KCNQ1	Promoter	ENST00000578721	potassium voltage-gated channel, KQT-like subfamily, member 1
ENSG00000235279	CDKN1C	Promoter	ENST00000419889	cyclin-dependent kinase inhibitor 1C (p57, Kip2)
ENSG00000185532	SLC22A18AS	Promoter	ENST00000373975	solute carrier family 22 (organic cation transporter), member 18 antisense
ENSG00000236671	PHLDA2	Promoter	ENST00000426785	pleckstrin homology-like domain, family A, member 2
ENSG00000228651	NAP1L4	Promoter	ENST00000443523	nucleosome assembly protein 1-like 4
ENSG00000150275	CARS	Promoter	ENST00000373965	cysteinyl-tRNA synthetase
ENSG00000122952	RNU1-91P	Promoter	ENST00000478181	RNA, U1 small nuclear 91, pseudogene
ENSG00000270192	OSBPL5	Promoter	ENST00000603189	oxysterol binding protein-like 5
ENSG00000180221	AC123788.1	Promoter	ENST00000312966
ENSG00000261076	OR7E117P	Promoter	ENST00000562575	olfactory receptor, family 7, subfamily E, member 117 pseudogene
ENSG00000072401	TRPC2	Promoter	ENST00000473824	transient receptor potential cation channel, subfamily C, member 2, pseudogene
ENSG00000072401	NUP98	Promoter	ENST00000606483	nucleoporin 98kDa
ENSG00000072401	RNU6-1143P	Promoter	ENST00000606483	RNA, U6 small nuclear 1143, pseudogene
ENSG00000108064	RNU7-50P	Promoter	ENST00000487519	RNA, U7 small nuclear 50 pseudogene
ENSG00000122870	PGAP2	Promoter	ENST00000373886	post-GPI attachment to proteins 2
ENSG00000183055	RHOG	Promoter	ENST00000332869	ras homolog family member G
ENSG00000235140	STIM1	Promoter	ENST00000450677	stromal interaction molecule 1
ENSG00000165449	RRM1	Promoter	ENST00000395348	ribonucleotide reductase M1
ENSG00000151150	OR55B1P	Promoter	ENST00000373820	olfactory receptor, family 55, subfamily B, member 1 pseudogene
ENSG00000151150	OR52B4	Promoter	ENST00000508449	olfactory receptor, family 52, subfamily B, member 4
ENSG00000122872	AC010930.1	Promoter	ENST00000503220
ENSG00000122872	OR52K1	Promoter	ENST00000503220	olfactory receptor, family 52, subfamily K, member 1
ENSG00000254271	OR52Y1P	Promoter	ENST00000517854	olfactory receptor, family 52, subfamily Y, member 1 pseudogene
ENSG00000170312	OR51A8P	Promoter	ENST00000487784	olfactory receptor, family 51, subfamily A, member 8 pseudogene
ENSG00000196932	OR52S1P	Promoter	ENST00000507507	olfactory receptor, family 52, subfamily S, member 1 pseudogene
ENSG00000237233	AC113331.9	Promoter	ENST00000389640
ENSG00000233643	OR52A5	Promoter	ENST00000441001	olfactory receptor, family 52, subfamily A, member 5
ENSG00000138311	CoTC_ribozyme	Promoter	ENST00000421210	Beta-globin co-transcriptional cleavage ribozyme
ENSG00000138311	HBB	Promoter	ENST00000344640	hemoglobin, beta
ENSG00000148572	HBG2	Promoter	ENST00000277746	hemoglobin, gamma G
ENSG00000171988	OR51A10P	Promoter	ENST00000483298	olfactory receptor, family 51, subfamily A, member 10 pseudogene
ENSG00000235489	UBQLNL	Promoter	ENST00000412976	ubiquilin-like
ENSG00000216740	TRIM22	Promoter	ENST00000404883	tripartite motif containing 22
ENSG00000228065	OR52U1P	Promoter	ENST00000601979	olfactory receptor, family 52, subfamily U, member 1 pseudogene
ENSG00000252203	OR52P1P	Promoter	ENST00000516394	olfactory receptor, family 52, subfamily P, member 1 pseudogene
ENSG00000198739	OR52N2	Promoter	ENST00000361320	olfactory receptor, family 52, subfamily N, member 2
ENSG00000198739	OR52E6	Promoter	ENST00000472278	olfactory receptor, family 52, subfamily E, member 6
ENSG00000096717	OR52E4	Promoter	ENST00000212015	olfactory receptor, family 52, subfamily E, member 4
ENSG00000096717	OR56A3	Promoter	ENST00000403579	olfactory receptor, family 56, subfamily A, member 3
ENSG00000096717	KRT18P58	Promoter	ENST00000403579	keratin 18 pseudogene 58
ENSG00000148634	PRKCDBP	Promoter	ENST00000277817	protein kinase C, delta binding protein
ENSG00000233590	TRIM3	Promoter	ENST00000444086	tripartite motif containing 3
ENSG00000096746	TIMM10B	Promoter	ENST00000491200	translocase of inner mitochondrial membrane 10 homolog B (yeast)
ENSG00000199638	ARFIP2	Promoter	ENST00000362768	ADP-ribosylation factor interacting protein 2
ENSG00000122912	DNHD1	Promoter	ENST00000474927	dynein heavy chain domain 1
ENSG00000214881	RP11-732A19.6	Promoter	ENST00000422205
ENSG00000138336	RP11-732A19.1	Promoter	ENST00000373644
ENSG00000260400	OR2AG1	Promoter	ENST00000562082	olfactory receptor, family 2, subfamily AG, member 1
ENSG00000221184	OR10A5	Promoter	ENST00000408257	olfactory receptor, family 10, subfamily A, member 5
ENSG00000200218	OR10A2	Promoter	ENST00000363348	olfactory receptor, family 10, subfamily A, member 2
ENSG00000107625	OR10A4	Promoter	ENST00000460470	olfactory receptor, family 10, subfamily A, member 4
ENSG00000198954	OR2D3	Promoter	ENST00000481912	olfactory receptor, family 2, subfamily D, member 3
ENSG00000122862	RP11-324J3.1	Promoter	ENST00000462445
ENSG00000122862	CTD-2516F10.2	Promoter	ENST00000462445
ENSG00000122958	CYB5R2	Promoter	ENST00000489794	cytochrome b5 reductase 2
ENSG00000233163	OR10AB1P	Promoter	ENST00000438591	olfactory receptor, family 10, subfamily AB, member 1 pseudogene
ENSG00000122958	OR5P4P	Promoter	ENST00000497022	olfactory receptor, family 5, subfamily P, member 4 pseudogene
ENSG00000156502	OR5E1P	Promoter	ENST00000478227	olfactory receptor, family 5, subfamily E, member 1 pseudogene
ENSG00000233197	OR10A6	Promoter	ENST00000430550	olfactory receptor, family 10, subfamily A, member 6
ENSG00000171224	OR10A3	Promoter	ENST00000491890	olfactory receptor, family 10, subfamily A, member 3
ENSG00000180817	NLRP10	Promoter	ENST00000460755	NLR family, pyrin domain containing 10
ENSG00000180817	EIF3F	Promoter	ENST00000373232	eukaryotic translation initiation factor 3, subunit F
ENSG00000166224	STK33	Promoter	ENST00000409118	serine/threonine kinase 33
ENSG00000237998	ST5	Promoter	ENST00000593382	suppression of tumorigenicity 5
ENSG00000107736	RP11-318C2.1	Promoter	ENST00000442677
ENSG00000214688	RNA5SP330	Promoter	ENST00000398786	RNA, 5S ribosomal pseudogene 330
ENSG00000107736	RP11-467K18.2	Promoter	ENST00000398788
ENSG00000197746	DENND5A	Promoter	ENST00000493143	DENN/MADD domain containing 5A
ENSG00000138303	RP11-682B13.2	Promoter	ENST00000534259	proline rich 13 pseudogene 2
ENSG00000138303	IPO7	Promoter	ENST00000526801	importin 7
ENSG00000200294	CTD-2371O3.2	Promoter	ENST00000363424
ENSG00000200170	ZNF143	Promoter	ENST00000363300	zinc finger protein 143
ENSG00000202513	WEE1	Promoter	ENST00000365643	WEE1 G2 checkpoint kinase
ENSG00000230609	RP11-16F15.4	Promoter	ENST00000425543
ENSG00000238215	SBF2-AS1	Promoter	ENST00000433335	SBF2 antisense RNA 1
ENSG00000199201	SBF2	Promoter	ENST00000362331	SET binding factor 2
ENSG00000227382	RP11-1H15.2	Promoter	ENST00000455776
ENSG00000138286	ADM	Promoter	ENST00000475829	adrenomedullin
ENSG00000138286	AMPD3	Promoter	ENST00000466261	adenosine monophosphate deaminase 3
ENSG00000156042	MTRNR2L8	Promoter	ENST00000462684	MT-RNR2-like 8
ENSG00000233144	MRVI1-AS1	Promoter	ENST00000427492	MRVI1 antisense RNA 1
ENSG00000107758	MRVI1	Promoter	ENST00000495897	murine retrovirus integration site 1 homolog
ENSG00000166348	RP11-685M7.5	Promoter	ENST00000498143
ENSG00000177791	EIF4G2	Promoter	ENST00000359322	eukaryotic translation initiation factor 4 gamma, 2
ENSG00000250959	ZBED5	Promoter	ENST00000508551	zinc finger, BED-type containing 5
ENSG00000253045	ZBED5-AS1	Promoter	ENST00000517236	ZBED5 antisense RNA 1
ENSG00000172586	CTD-2003C8.2	Promoter	ENST00000372837
ENSG00000229990	RP11-179A10.2	Promoter	ENST00000446730
ENSG00000035403	RP11-179A10.3	Promoter	ENST00000211998
ENSG00000035403	RP11-567I13.1	Promoter	ENST00000461383
ENSG00000035403	CSNK2A3	Promoter	ENST00000461383	casein kinase 2, alpha 3 polypeptide
ENSG00000185009	RP11-483L5.1	Promoter	ENST00000480373
ENSG00000156110	GALNT18	Promoter	ENST00000372734	UDP-N-acetyl-alpha-D-galactosamine:polypeptide N-acetylgalactosaminyltransferase 18
ENSG00000226253	MIR4299	Promoter	ENST00000421557	microRNA 4299
ENSG00000227186	RP11-756D7.1	Promoter	ENST00000436608
ENSG00000226051	USP47	Promoter	ENST00000531808	ubiquitin specific peptidase 47
ENSG00000148655	CTD-2381F24.1	Promoter	ENST00000488655
ENSG00000148655	DKK3	Promoter	ENST00000596228	dickkopf WNT signaling pathway inhibitor 3
ENSG00000236467	RP13-631K18.3	Promoter	ENST00000608791
ENSG00000138326	MICAL2	Promoter	ENST00000435275	microtubule associated monooxygenase, calponin and LIM domain containing 2
ENSG00000201393	MICALCL	Promoter	ENST00000364523	MICAL C-terminal like
ENSG00000108175	PARVA	Promoter	ENST00000478357	parvin, alpha
ENSG00000108179	TEAD1	Promoter	ENST00000498681	TEA domain family member 1 (SV40 transcriptional enhancer factor)
ENSG00000242600	RASSF10	Promoter	ENST00000453174	Ras association (RalGDS/AF-6) domain family (N-terminal) member 10
ENSG00000242600	RP11-413N13.1	Promoter	ENST00000480805
ENSG00000133678	FAR1	Promoter	ENST00000476173	fatty acyl CoA reductase 1
ENSG00000223565	COPB1	Promoter	ENST00000446320	coatomer protein complex, subunit beta 1
ENSG00000238803	PDE3B	Promoter	ENST00000459197	phosphodiesterase 3B, cGMP-inhibited
ENSG00000107779	CYP2R1	Promoter	ENST00000480152	cytochrome P450, family 2, subfamily R, polypeptide 1
ENSG00000173269	RP11-7O20.4	Promoter	ENST00000610081	olfactory receptor family 7 subfamily E member 41 pseudogene
ENSG00000272508	PLEKHA7	Promoter	ENST00000444180	pleckstrin homology domain containing, family A member 7
ENSG00000107789	ABCC8	Promoter	ENST00000536010	ATP-binding cassette, sub-family C (CFTR/MRP), member 8
ENSG00000107789	TPH1	Promoter	ENST00000472891	tryptophan hydroxylase 1
ENSG00000138138	HIGD1AP5	Promoter	ENST00000400215	HIG1 hypoxia inducible domain family, member 1A pseudogene 5
ENSG00000243782	RP11-113D6.10	Promoter	ENST00000495193	Putative mitochondrial carrier protein LOC494141
ENSG00000224745	MIR3159	Promoter	ENST00000416679	microRNA 3159
ENSG00000227905	RP11-613F22.5	Promoter	ENST00000439659
ENSG00000182333	RP11-613F22.6	Promoter	ENST00000496797
ENSG00000119922	RP11-583F24.6	Promoter	ENST00000371826
ENSG00000185745	RP11-583F24.5	Promoter	ENST00000371804
ENSG00000138182	RP11-583F24.4	Promoter	ENST00000478929
ENSG00000226159	RP11-589F4.2	Promoter	ENST00000428485
ENSG00000224851	NAV2	Promoter	ENST00000423621	neuron navigator 2
ENSG00000220585	NAV2-AS1	Promoter	ENST00000404391	NAV2 antisense RNA 1
ENSG00000180628	PRMT3	Promoter	ENST00000371687	protein arginine methyltransferase 3
ENSG00000095564	NELL1	Promoter	ENST00000476401	NEL-like 1 (chicken)
ENSG00000232709	RNA5SP336	Promoter	ENST00000430958	RNA, 5S ribosomal pseudogene 336
ENSG00000119912	RP11-670N15.1	Promoter	ENST00000371581
ENSG00000186188	GAS2	Promoter	ENST00000371481	growth arrest-specific 2
ENSG00000231575	RP11-46P12.1	Promoter	ENST00000432707
ENSG00000119969	RP11-405K6.1	Promoter	ENST00000462057
ENSG00000225533	RP11-20J1.1	Promoter	ENST00000451083
ENSG00000173124	RP11-336F14.1	Promoter	ENST00000327739
ENSG00000119977	CTD-2507G9.1	Promoter	ENST00000265993
ENSG00000138185	ANO3	Promoter	ENST00000453258	anoctamin 3
ENSG00000200728	RP11-485O14.1	Promoter	ENST00000363858
ENSG00000052749	MUC15	Promoter	ENST00000465394	mucin 15, cell surface associated
ENSG00000155229	SLC5A12	Promoter	ENST00000480108	solute carrier family 5 (sodium/monocarboxylate cotransporter), member 12
ENSG00000095713	FIBIN	Promoter	ENST00000468549	fin bud initiation factor homolog (zebrafish)
ENSG00000023839	BBOX1	Promoter	ENST00000370449	butyrobetaine (gamma), 2-oxoglutarate dioxygenase (gamma-butyrobetaine hydroxylase) 1
ENSG00000023839	CCDC34	Promoter	ENST00000370434	coiled-coil domain containing 34
ENSG00000023839	LGR4	Promoter	ENST00000496621	leucine-rich repeat containing G protein-coupled receptor 4
ENSG00000107554	BDNF-AS	Promoter	ENST00000540316	BDNF antisense RNA
ENSG00000256545	RP11-1033A18.1	Promoter	ENST00000537595	heat shock protein 90kDa alpha family class A member 2, pseudogene
ENSG00000212325	MIR610	Promoter	ENST00000391023	microRNA 610
ENSG00000166136	RP11-797J4.1	Promoter	ENST00000464651
ENSG00000107819	RP11-960D24.1	Promoter	ENST00000465383
ENSG00000107819	RP11-115J23.1	Promoter	ENST00000465383
ENSG00000166167	RP11-466I1.1	Promoter	ENST00000370187
ENSG00000107862	CTD-2063L20.1	Promoter	ENST00000476019
ENSG00000236937	CTD-3012A18.1	Promoter	ENST00000426243
ENSG00000076685	HNRNPRP2	Promoter	ENST00000470228	heterogeneous nuclear ribonucleoprotein R pseudogene 2
ENSG00000076685	CTD-3138F19.1	Promoter	ENST00000404739
ENSG00000107954	ARL14EP	Promoter	ENST00000465048	ADP-ribosylation factor-like 14 effector protein
ENSG00000208033	DCDC1	Promoter	ENST00000385298	doublecortin domain containing 1
ENSG00000065621	AL133376.1	Promoter	ENST00000401888
ENSG00000228261	RP1-296L11.1	Promoter	ENST00000434792
ENSG00000229775	DNAJC24	Promoter	ENST00000452286	DnaJ (Hsp40) homolog, subfamily C, member 24
ENSG00000108018	IMMP1L	Promoter	ENST00000473866	IMP1 inner mitochondrial membrane peptidase-like (S. cerevisiae)
ENSG00000108018	PAX6	Promoter	ENST00000472196	paired box 6
ENSG00000229981	RCN1	Promoter	ENST00000425050	reticulocalbin 1, EF-hand calcium binding domain
ENSG00000203434	RP1-17K7.2	Promoter	ENST00000366253
ENSG00000232728	RP1-17K7.1	Promoter	ENST00000434943
ENSG00000108039	EIF4A2P5	Promoter	ENST00000512582	eukaryotic translation initiation factor 4A2 pseudogene 5
ENSG00000148700	RP1-65P5.5	Promoter	ENST00000473669
ENSG00000119950	TCP11L1	Promoter	ENST00000393134	t-complex 11, testis-specific-like 1
ENSG00000214067	PIGCP1	Promoter	ENST00000397433	phosphatidylinositol glycan anchor biosynthesis, class C, pseudogene 1
ENSG00000237642	CSTF3-AS1	Promoter	ENST00000428894	CSTF3 antisense RNA 1 (head to head)
ENSG00000263919	RP4-541C22.5	Promoter	ENST00000580509
ENSG00000150593	FBXO3	Promoter	ENST00000462577	F-box protein 3
ENSG00000150593	CAPRIN1	Promoter	ENST00000498367	cell cycle associated protein 1
ENSG00000108061	CIR1P3	Promoter	ENST00000451838	corepressor interacting with RBPJ, 1 pseudogene 3
ENSG00000213247	CAT	Promoter	ENST00000424331	catalase
ENSG00000213247	RP4-594L9.2	Promoter	ENST00000424331
ENSG00000227851	RP11-350D17.2	Promoter	ENST00000421597
ENSG00000230809	APIP	Promoter	ENST00000431996	APAF1 interacting protein
ENSG00000119927	PDHX	Promoter	ENST00000480130	pyruvate dehydrogenase complex, component X
ENSG00000119913	AL356215.1	Promoter	ENST00000369422
ENSG00000197142	CD44	Promoter	ENST00000354655	CD44 molecule (Indian blood group)
ENSG00000197142	RP1-68D18.2	Promoter	ENST00000495539
ENSG00000197142	AC090625.1	Promoter	ENST00000467340
ENSG00000148737	PAMR1	Promoter	ENST00000369389	peptidase domain containing associated with muscle regeneration 1
ENSG00000165813	FJX1	Promoter	ENST00000428953	four jointed box 1 (Drosophila)
ENSG00000099204	RP1-276E15.1	Promoter	ENST00000440467
ENSG00000151553	TRIM44	Promoter	ENST00000411414	tripartite motif containing 44
ENSG00000236799	KRT18P14	Promoter	ENST00000433085	keratin 18 pseudogene 14
ENSG00000107518	PRR5L	Promoter	ENST00000526373	proline rich 5 like
ENSG00000151892	RP11-124G5.2	Promoter	ENST00000355422
ENSG00000235198	RP11-375D13.3	Promoter	ENST00000450247
ENSG00000227143	CTD-2537L20.1	Promoter	ENST00000429809
ENSG00000107672	HNRNPKP3	Promoter	ENST00000483541	heterogeneous nuclear ribonucleoprotein K pseudogene 3
ENSG00000138152	TTC17	Promoter	ENST00000507495	tetratricopeptide repeat domain 17
ENSG00000065154	HSD17B12	Promoter	ENST00000471127	hydroxysteroid (17-beta) dehydrogenase 12
ENSG00000203780	C11orf96	Promoter	ENST00000492670	chromosome 11 open reading frame 96
ENSG00000223528	ACCSL	Promoter	ENST00000432554	1-aminocyclopropane-1-carboxylate synthase homolog (Arabidopsis)(non-functional)-like
ENSG00000108010	ACCS	Promoter	ENST00000486974	1-aminocyclopropane-1-carboxylate synthase homolog (Arabidopsis)(non-functional)
ENSG00000189275	TSPAN18	Promoter	ENST00000341866	tetraspanin 18
ENSG00000254536	SYT13	Promoter	ENST00000468317	synaptotagmin XIII
ENSG00000174775	CHST1	Promoter	ENST00000482021	carbohydrate (keratan sulfate Gal-6) sulfotransferase 1
ENSG00000247095	CTD-2210P24.1	Promoter	ENST00000533920
ENSG00000070047	CRY2	Promoter	ENST00000534320	cryptochrome 2 (photolyase-like)
ENSG00000070047	CTD-2589M5.5	Promoter	ENST00000532550
ENSG00000177156	CREB3L1	Promoter	ENST00000533796	cAMP responsive element binding protein 3-like 1
ENSG00000177830	DGKZ	Promoter	ENST00000454838	diacylglycerol kinase, zeta
ENSG00000184956	AMBRA1	Promoter	ENST00000532016	autophagy/beclin-1 regulator 1
ENSG00000053918	ATG13	Promoter	ENST00000345015	autophagy related 13
ENSG00000129757	C11orf49	Promoter	ENST00000414822	chromosome 11 open reading frame 49
ENSG00000254827	RP11-390K5.3	Promoter	ENST00000533594
ENSG00000181649	RP11-17G12.2	Promoter	ENST00000314222
ENSG00000205531	ACP2	Promoter	ENST00000492594	acid phosphatase 2, lysosomal
ENSG00000110619	MADD	Promoter	ENST00000465207	MAP-kinase activating death domain
ENSG00000201616	MYBPC3	Promoter	ENST00000364746	myosin binding protein C, cardiac
ENSG00000021762	AC090559.2	Promoter	ENST00000478260
ENSG00000263365	RP11-750H9.5	Promoter	ENST00000581561
ENSG00000238161	SLC39A13	Promoter	ENST00000422682	solute carrier family 39 (zinc transporter), member 13
ENSG00000182048	PSMC3	Promoter	ENST00000526541	proteasome (prosome, macropain) 26S subunit, ATPase, 3
ENSG00000110713	CELF1	Promoter	ENST00000533346	CUGBP, Elav-like family member 1
ENSG00000110713	AGBL2	Promoter	ENST00000469881	ATP/GTP binding protein-like 2
ENSG00000110713	FNBP4	Promoter	ENST00000529063	formin binding protein 4
ENSG00000251934	NUP160	Promoter	ENST00000516125	nucleoporin 160kDa
ENSG00000110713	RNA5SP340	Promoter	ENST00000461047	RNA, 5S ribosomal pseudogene 340
ENSG00000238304	RP11-692M12.4	Promoter	ENST00000459175
ENSG00000110713	PTPRJ	Promoter	ENST00000324932	protein tyrosine phosphatase, receptor type, J
ENSG00000148985	MIR3161	Promoter	ENST00000528526	microRNA 3161
ENSG00000177105	OR4X1	Promoter	ENST00000351018	olfactory receptor, family 4, subfamily X, member 1 (gene/pseudogene)
ENSG00000167323	OR4C10P	Promoter	ENST00000532610	olfactory receptor, family 4, subfamily C, member 10 pseudogene
ENSG00000167323	OR4R1P	Promoter	ENST00000533977	olfactory receptor, family 4, subfamily R, member 1 pseudogene
ENSG00000167323	OR4A43P	Promoter	ENST00000526596	olfactory receptor, family 4, subfamily A, member 43 pseudogene
ENSG00000167323	OR4A45P	Promoter	ENST00000526156	olfactory receptor, family 4, subfamily A, member 45 pseudogene
ENSG00000167325	RP11-56P9.5	Promoter	ENST00000532710
ENSG00000167325	TRIM51GP	Promoter	ENST00000528442	tripartite motif-containing 51G, pseudogene
ENSG00000231548	RP11-56P9.11	Promoter	ENST00000418718
ENSG00000221996	CTD-2132H18.3	Promoter	ENST00000408920
ENSG00000221030	UBTFL7	Promoter	ENST00000408103	upstream binding transcription factor, RNA polymerase I-like 7 (pseudogene)
ENSG00000196778	RP11-107P7.1	Promoter	ENST00000307632
ENSG00000201980	FOLH1	Promoter	ENST00000365110	folate hydrolase (prostate-specific membrane antigen) 1
ENSG00000231070	OR4C1P	Promoter	ENST00000452418	olfactory receptor, family 4, subfamily C, member 1 pseudogene
ENSG00000197984	OR5W2	Promoter	ENST00000421277	olfactory receptor, family 5, subfamily W, member 2
ENSG00000237354	OR5I1	Promoter	ENST00000427016	olfactory receptor, family 5, subfamily I, member 1
ENSG00000236897	OR8K1	Promoter	ENST00000428160	olfactory receptor, family 8, subfamily K, member 1
ENSG00000171944	OR8J1	Promoter	ENST00000307388	olfactory receptor, family 8, subfamily J, member 1
ENSG00000221031	OR5M10	Promoter	ENST00000408104	olfactory receptor, family 5, subfamily M, member 10
ENSG00000221031	OR9G1	Promoter	ENST00000408104	olfactory receptor, family 9, subfamily G, member 1
ENSG00000244734	OR5G5P	Promoter	ENST00000475226	olfactory receptor, family 5, subfamily G, member 5 pseudogene
ENSG00000196565	OR5BP1P	Promoter	ENST00000336906	olfactory receptor, family 5, subfamily BP, member 1 pseudogene
ENSG00000230484	UBE2L6	Promoter	ENST00000307165	ubiquitin-conjugating enzyme E2L 6
ENSG00000175518	SERPING1	Promoter	ENST00000380184	serpin peptidase inhibitor, clade G (C1 inhibitor), member 1
ENSG00000132274	AP000662.4	Promoter	ENST00000379965
ENSG00000232381	ZDHHC5	Promoter	ENST00000439752	zinc finger, DHHC-type containing 5
ENSG00000181109	TMX2	Promoter	ENST00000438474	thioredoxin-related transmembrane protein 2
ENSG00000180988	OR9I3P	Promoter	ENST00000317037	olfactory receptor, family 9, subfamily I, member 3 pseudogene
ENSG00000205409	OR5BL1P	Promoter	ENST00000329322	olfactory receptor, family 5, subfamily BL, member 1 pseudogene
ENSG00000180974	OR1S1	Promoter	ENST00000316987	olfactory receptor, family 1, subfamily S, member 1
ENSG00000184478	OR5B15P	Promoter	ENST00000329564	olfactory receptor, family 5, subfamily B, member 15 pseudogene
ENSG00000254831	OR5B12	Promoter	ENST00000527480	olfactory receptor, family 5, subfamily B, member 12
ENSG00000170955	GLYAT	Promoter	ENST00000303927	glycine-N-acyltransferase
ENSG00000110171	AP001258.4	Promoter	ENST00000532542
ENSG00000110171	FAM111A	Promoter	ENST00000525074	family with sequence similarity 111, member A
ENSG00000132286	RP11-1036E20.9	Promoter	ENST00000254616
ENSG00000132254	OR5BB1P	Promoter	ENST00000254584	olfactory receptor, family 5, subfamily BB, member 1 pseudogene
ENSG00000179532	OR5A1	Promoter	ENST00000473019	olfactory receptor, family 5, subfamily A, member 1
ENSG00000179532	OR4D9	Promoter	ENST00000534210	olfactory receptor, family 4, subfamily D, member 9
ENSG00000179532	OR10V3P	Promoter	ENST00000526027	olfactory receptor, family 10, subfamily V, member 3 pseudogene
ENSG00000179532	MS4A1	Promoter	ENST00000529821	membrane-spanning 4-domains, subfamily A, member 1
ENSG00000255410	CCDC86	Promoter	ENST00000526633	coiled-coil domain containing 86
ENSG00000241678	PTGDR2	Promoter	ENST00000464563	prostaglandin D2 receptor 2
ENSG00000170803	DAK	Promoter	ENST00000307401	dihydroxyacetone kinase 2 homolog (S. cerevisiae)
ENSG00000166363	PPP1R32	Promoter	ENST00000379831	protein phosphatase 1, regulatory subunit 32
ENSG00000170790	RP11-467L20.10	Promoter	ENST00000307322
ENSG00000170782	FADS1	Promoter	ENST00000379829	fatty acid desaturase 1
ENSG00000178358	FADS3	Promoter	ENST00000317834	fatty acid desaturase 3
ENSG00000255179	RAB3IL1	Promoter	ENST00000534653	RAB3A interacting protein (rabin3)-like 1
ENSG00000251364	BEST1	Promoter	ENST00000525534	bestrophin 1
ENSG00000166394	RP11-703H8.9	Promoter	ENST00000532621
ENSG00000166394	SCGB1A1	Promoter	ENST00000528585	secretoglobin, family 1A, member 1 (uteroglobin)
ENSG00000176716	AP003064.1	Promoter	ENST00000317359
ENSG00000227892	EML3	Promoter	ENST00000424698	echinoderm microtubule associated protein like 3
ENSG00000170688	BSCL2	Promoter	ENST00000305754	Berardinelli-Seip congenital lipodystrophy 2 (seipin)
ENSG00000175393	NXF1	Promoter	ENST00000309838	nuclear RNA export factor 1
ENSG00000170683	SLC3A2	Promoter	ENST00000360759	solute carrier family 3 (amino acid transporter heavy chain), member 2
ENSG00000182261	SLC22A6	Promoter	ENST00000526590	solute carrier family 22 (organic anion transporter), member 6
ENSG00000175390	RP11-959F10.4	Promoter	ENST00000533626
ENSG00000175390	AP003774.4	Promoter	ENST00000533626	HCG1652096, isoform CRA_a; Uncharacterized protein; cDNA FLJ37045 fis, clone BRACE2012185
ENSG00000175390	SLC22A11	Promoter	ENST00000537635	solute carrier family 22 (organic anion/urate transporter), member 11
ENSG00000175390	EHD1	Promoter	ENST00000528763	EH-domain containing 1
ENSG00000130413	ARL2	Promoter	ENST00000473980	ADP-ribosylation factor-like 2
ENSG00000130413	RNU2-23P	Promoter	ENST00000457885	RNA, U2 small nuclear 23, pseudogene
ENSG00000166444	SLC22A20	Promoter	ENST00000526701	solute carrier family 22, member 20
ENSG00000166444	POLA2	Promoter	ENST00000533580	polymerase (DNA directed), alpha 2, accessory subunit
ENSG00000166444	PCNXL3	Promoter	ENST00000528196	pecanex-like 3 (Drosophila)
ENSG00000255159	MUS81	Promoter	ENST00000533843	MUS81 structure-specific endonuclease subunit
ENSG00000252905	CTSW	Promoter	ENST00000517096	cathepsin W
ENSG00000166444	PACS1	Promoter	ENST00000533471	phosphofurin acidic cluster sorting protein 1
ENSG00000202276	KDM2A	Promoter	ENST00000365406	lysine (K)-specific demethylase 2A
ENSG00000253973	ALDH3B2	Promoter	ENST00000531592	aldehyde dehydrogenase 3 family, member B2
ENSG00000184014	MTL5	Promoter	ENST00000532696	metallothionein-like 5, testis-specific (tesmin)
ENSG00000254884	CPT1A	Promoter	ENST00000533804	carnitine palmitoyltransferase 1A (liver)
ENSG00000205339	PPFIA1	Promoter	ENST00000379719	protein tyrosine phosphatase, receptor type, f polypeptide (PTPRF), interacting protein (liprin), alpha 1
ENSG00000254397	AP001271.3	Promoter	ENST00000531111
ENSG00000166478	SHANK2	Promoter	ENST00000414370	SH3 and multiple ankyrin repeat domains 2
ENSG00000166478	AP000719.1	Promoter	ENST00000527597
ENSG00000238387	RNF121	Promoter	ENST00000458785	ring finger protein 121
ENSG00000166483	FOLR1	Promoter	ENST00000532275	folate receptor 1 (adult)
ENSG00000166483	RP11-807H22.7	Promoter	ENST00000527848
ENSG00000255463	FOLR2	Promoter	ENST00000527568	folate receptor 2 (fetal)
ENSG00000246273	AP000593.5	Promoter	ENST00000526617
ENSG00000133812	AP000593.6	Promoter	ENST00000532095
ENSG00000133812	RP11-169D4.1	Promoter	ENST00000525697	long intergenic non-protein coding RNA 1537
ENSG00000133812	PDE2A	Promoter	ENST00000528478	phosphodiesterase 2A, cGMP-stimulated
ENSG00000255476	RP11-800A3.7	Promoter	ENST00000533659
ENSG00000133812	RAB6A	Promoter	ENST00000530741	RAB6A, member RAS oncogene family
ENSG00000133812	RP11-707G14.7	Promoter	ENST00000526353
ENSG00000133812	RP11-691F15.1	Promoter	ENST00000420722
ENSG00000133812	PPME1	Promoter	ENST00000420722	protein phosphatase methylesterase 1
ENSG00000148926	AP001324.1	Promoter	ENST00000534464
ENSG00000133805	RP11-147I3.1	Promoter	ENST00000529507
ENSG00000133805	XRRA1	Promoter	ENST00000531227	X-ray radiation resistance associated 1
ENSG00000255823	OR2AT4	Promoter	ENST00000536684	olfactory receptor, family 2, subfamily AT, member 4
ENSG00000177112	ARRB1	Promoter	ENST00000529829	arrestin, beta 1
ENSG00000072952	CTD-2530H12.5	Promoter	ENST00000529471
ENSG00000072952	UVRAG	Promoter	ENST00000547195	UV radiation resistance associated
ENSG00000255125	PRKRIR	Promoter	ENST00000532365	protein-kinase, interferon-inducible double stranded RNA dependent inhibitor, repressor of (P58 repressor)
ENSG00000110321	C11orf30	Promoter	ENST00000534605	chromosome 11 open reading frame 30
ENSG00000110321	GUCY2EP	Promoter	ENST00000526148	guanylate cyclase 2E, pseudogene
ENSG00000110321	ACER3	Promoter	ENST00000339995	alkaline ceramidase 3
ENSG00000236287	OMP	Promoter	ENST00000533903	olfactory marker protein
ENSG00000247271	USP35	Promoter	ENST00000530344	ubiquitin specific peptidase 35
ENSG00000250041	RP11-843A23.1	Promoter	ENST00000503469
ENSG00000254957	RP11-673F18.1	Promoter	ENST00000529697
ENSG00000270897	RP11-802F5.1	Promoter	ENST00000604663
ENSG00000255351	RP11-876F14.1	Promoter	ENST00000526867
ENSG00000254598	RP11-742N3.1	Promoter	ENST00000528848	ribosomal protein S28 pseudogene 7
ENSG00000255462	RP11-179A16.1	Promoter	ENST00000527726	MIR4300 host gene
ENSG00000110328	RAB30	Promoter	ENST00000227756	RAB30, member RAS oncogene family
ENSG00000266645	RP11-727A23.5	Promoter	ENST00000577899
ENSG00000255309	CCDC90B	Promoter	ENST00000524621	coiled-coil domain containing 90B
ENSG00000170242	DLG2	Promoter	ENST00000339865	discs, large homolog 2 (Drosophila)
ENSG00000170242	HNRNPA1P72	Promoter	ENST00000339865	heterogeneous nuclear ribonucleoprotein A1 pseudogene 72
ENSG00000255492	HNRNPCP6	Promoter	ENST00000530297	heterogeneous nuclear ribonucleoprotein C pseudogene 6
ENSG00000170242	SLC25A1P1	Promoter	ENST00000525367	solute carrier family 25 (mitochondrial carrier; citrate transporter), member 1 pseudogene 1
ENSG00000170242	CCDC81	Promoter	ENST00000525078	coiled-coil domain containing 81
ENSG00000170242	AP000654.4	Promoter	ENST00000525078
ENSG00000170242	TMEM135	Promoter	ENST00000530369	transmembrane protein 135
ENSG00000170242	MIR3166	Promoter	ENST00000530369	microRNA 3166
ENSG00000170242	CTSC	Promoter	ENST00000305481	cathepsin C
ENSG00000050165	GRM5-AS1	Promoter	ENST00000532372	GRM5 antisense RNA 1
ENSG00000254991	NOX4	Promoter	ENST00000476130	NADPH oxidase 4
ENSG00000133816	FOLH1B	Promoter	ENST00000537344	folate hydrolase 1B
ENSG00000133816	RP11-313I2.2	Promoter	ENST00000530823
ENSG00000133816	AP000648.6	Promoter	ENST00000532166
ENSG00000133816	SNORD56	Promoter	ENST00000530691	Small nucleolar RNA SNORD56
ENSG00000133808	NAALAD2	Promoter	ENST00000256186	N-acetylated alpha-linked acidic dipeptidase 2
ENSG00000133808	CHORDC1	Promoter	ENST00000256186	cysteine and histidine-rich domain (CHORD) containing 1
ENSG00000197702	DISC1FP1	Promoter	ENST00000334956	DISC1 fusion partner 1 (non-protein coding)
ENSG00000187079	MIR4490	Promoter	ENST00000361985	microRNA 4490
ENSG00000252329	MIR1261	Promoter	ENST00000516520	microRNA 1261
ENSG00000189431	RP11-699F16.2	Promoter	ENST00000340901
ENSG00000255018	RP11-201M22.1	Promoter	ENST00000530684
ENSG00000197601	TUBB4BP4	Promoter	ENST00000527202	tubulin, beta 4B class IVb pseudogene 4
ENSG00000129083	FAT3	Promoter	ENST00000439561	FAT atypical cadherin 3
ENSG00000152270	SNRPGP16	Promoter	ENST00000525439	small nuclear ribonucleoprotein polypeptide G pseudogene 16
ENSG00000186104	RP11-676F20.1	Promoter	ENST00000526489
ENSG00000250640	RP11-573M3.3	Promoter	ENST00000515189
ENSG00000166689	SLC36A4	Promoter	ENST00000332954	solute carrier family 36 (proton/amino acid symporter), member 4
ENSG00000006071	RP11-755E23.3	Promoter	ENST00000532220
ENSG00000129167	CCDC67	Promoter	ENST00000525406	coiled-coil domain containing 67
ENSG00000255254	SMCO4	Promoter	ENST00000529959	single-pass membrane protein with coiled-coil domains 4
ENSG00000189332	RP11-178H8.3	Promoter	ENST00000340135
ENSG00000264603	KIAA1731	Promoter	ENST00000584572	KIAA1731
ENSG00000256464	SNORA32	Promoter	ENST00000540201	small nucleolar RNA, H/ACA box 32
ENSG00000256361	TAF1D	Promoter	ENST00000538408	TATA box binding protein (TBP)-associated factor, RNA polymerase I, D, 41kDa
ENSG00000254541	C11orf54	Promoter	ENST00000527164	chromosome 11 open reading frame 54
ENSG00000255536	MED17	Promoter	ENST00000532712	mediator complex subunit 17
ENSG00000254738	VSTM5	Promoter	ENST00000531736	V-set and transmembrane domain containing 5
ENSG00000255424	HPRTP4	Promoter	ENST00000532323	hypoxanthine phosphoribosyltransferase pseudogene 4
ENSG00000166833	RP11-680H20.1	Promoter	ENST00000533746
ENSG00000254894	RP11-680H20.2	Promoter	ENST00000526642
ENSG00000185238	FOLR4	Promoter	ENST00000529592	folate receptor 4, delta (putative)
ENSG00000165973	MRE11A	Promoter	ENST00000530672	MRE11 meiotic recombination 11 homolog A (S. cerevisiae)
ENSG00000201059	RP11-685N10.1	Promoter	ENST00000364189
ENSG00000255167	ANKRD49	Promoter	ENST00000526362	ankyrin repeat domain 49
ENSG00000148935	PIWIL4	Promoter	ENST00000526665	piwi-like RNA-mediated gene silencing 4
ENSG00000255454	RP11-867G2.5	Promoter	ENST00000532310
ENSG00000254456	RP11-867G2.8	Promoter	ENST00000526327
ENSG00000254754	AMOTL1	Promoter	ENST00000531157	angiomotin like 1
ENSG00000255086	RP11-856F16.2	Promoter	ENST00000526444
ENSG00000255243	RP11-60C6.3	Promoter	ENST00000531798
ENSG00000134343	KDM4E	Promoter	ENST00000537978	lysine (K)-specific demethylase 4E
ENSG00000134343	RP11-60C6.5	Promoter	ENST00000525139
ENSG00000255505	SRSF8	Promoter	ENST00000528365	serine/arginine-rich splicing factor 8
ENSG00000255505	RP11-712B9.4	Promoter	ENST00000528365	BUD13 homolog pseudogene 1
ENSG00000134343	FAM76B	Promoter	ENST00000529242	family with sequence similarity 76, member B
ENSG00000169550	AP001877.1	Promoter	ENST00000281268
ENSG00000148942	CEP57	Promoter	ENST00000396005	centrosomal protein 57kDa
ENSG00000176971	RNA5SP345	Promoter	ENST00000318627	RNA, 5S ribosomal pseudogene 345
ENSG00000129151	MTMR2	Promoter	ENST00000529202	myotubularin related protein 2
ENSG00000129151	RP11-697H10.1	Promoter	ENST00000528583
ENSG00000129151	MIR1260B	Promoter	ENST00000525090	microRNA 1260b
ENSG00000109881	CCDC82	Promoter	ENST00000328697	coiled-coil domain containing 82
ENSG00000205213	RP11-49K4.2	Promoter	ENST00000530658
ENSG00000205213	RNA5SP347	Promoter	ENST00000530658	RNA, 5S ribosomal pseudogene 347
[truncated: 3,542 more rows]

## Sheet: M1&P5&Snail (170)
Gene		Genome Region	Transcripts
[truncated: 170 more rows]
